# Supplementary material for: Crystal structure of bis[4-(di­methyl­amino)­pyridinium] bis(2-nitro­benzoate) trihydrate
Source: Acta Crystallogr Sect E Struct Rep Online. 2014 Sep 20;70(Pt 10):221–3. doi: 10.1107/S1600536814020583 (PMC4257197; doi:10.1107/S1600536814020583)
Supplement: Supplementary file 1 [file e-70-00221-sup1.cif]

##############################################################################
#                                                                            #
# This CIF contains the data in a paper accepted for publication in          #
# Acta Crystallographica Section E. It conforms to the requirements of       #
# Notes for Authors for Acta Crystallographica Section E, and has been       #
# peer reviewed under the auspices of the IUCr Commission on Journals.       #
#                                                                            #
# Full details of the Crystallographic Information File format               #
# are given in the paper "The Crystallographic Information File (CIF):       #
# a New Standard Archive File for Crystallography" by S. R. Hall, F. H.      #
# Allen and I. D. Brown [Acta Cryst. (1991), A47, 655-685].                  #
#                                                                            #
# The current version of the core CIF dictionary is obtainable from          #
# ftp://ftp.iucr.org/pub/cif_core.dic.                                       #
#                                                                            #
# Software is freely available for graphical display of the structure(s)     #
# in this CIF. For information consult the CIF software page                 #
# http://www.iucr.org/resources/cif/software.                                #
#                                                                            #
# This file may be used for bona fide research purposes within the           #
# scientific community so long as proper attribution is given to the journal # 
# article from which it was obtained.                                        #
#                                                                            #
##############################################################################
data_I
_database_code_depnum_ccdc_archive 'CCDC 1024182'
_audit_creation_method     SHELXL-97
_chemical_name_systematic
;
Bis-(4-dimethylaminopyridinium) bis-(2-nitrobenzoate) trihydrate
;
_chemical_name_common     ?
_chemical_formula_moiety     '2(C7 H4 N O4) -, 2(C7 H11 N2) +, 3(H2 O)'
_chemical_formula_sum     'C28 H36 N6 O11'
_chemical_formula_iupac     '2C7 H11 N2 + , 2C7 H4 N O4 - ,  3H2 O'
_chemical_formula_weight     632.63
_chemical_melting_point     ?
_symmetry_cell_setting     triclinic
_symmetry_space_group_name_H-M     'P -1'
_symmetry_space_group_name_Hall     '-P 1'
loop_
    _symmetry_equiv_pos_as_xyz
    'x, y, z'
    '-x, -y, -z'
_cell_length_a     7.6163(4)
_cell_length_b     12.7215(7)
_cell_length_c     17.3478(9)
_cell_angle_alpha     108.2380(10)
_cell_angle_beta     92.247(2)
_cell_angle_gamma     101.5120(10)
_cell_volume     1554.93(14)
_cell_formula_units_Z     2
_cell_measurement_reflns_used     668
_cell_measurement_theta_min     1.2
_cell_measurement_theta_max     26.5
_cell_measurement_temperature     296(2)
_exptl_crystal_description     block
_exptl_crystal_colour     colourless
_exptl_crystal_size_max     0.28
_exptl_crystal_size_mid     0.24
_exptl_crystal_size_min     0.20
_exptl_crystal_density_diffrn     1.351
_exptl_crystal_density_meas     ?
_exptl_crystal_density_method     'not measured'
_exptl_crystal_F_000     668
_exptl_absorpt_coefficient_mu     0.105
_exptl_absorpt_correction_type     multi-scan
_exptl_absorpt_process_details
;
(SADABS; Sheldrick, 1996)
;
_exptl_absorpt_correction_T_min     0.9711
_exptl_absorpt_correction_T_max     0.9792
_exptl_special_details     ?
_diffrn_ambient_temperature     296(2)
_diffrn_radiation_type     MoK\a
_diffrn_radiation_wavelength     0.71073
_diffrn_radiation_source     'fine-focus sealed tube'
_diffrn_radiation_monochromator     graphite
_diffrn_measurement_device_type     'Bruker APEXII CCD'
_diffrn_measurement_method     '\w and \f scan'
_diffrn_detector_area_resol_mean     ?
_diffrn_reflns_number     24031
_diffrn_reflns_av_R_equivalents     0.0287
_diffrn_reflns_av_sigmaI/netI     0.0221
_diffrn_reflns_theta_min     1.24
_diffrn_reflns_theta_max     26.47
_diffrn_reflns_theta_full     26.47
_diffrn_measured_fraction_theta_max     0.999
_diffrn_measured_fraction_theta_full     0.999
_diffrn_reflns_limit_h_min     -9
_diffrn_reflns_limit_h_max     9
_diffrn_reflns_limit_k_min     -15
_diffrn_reflns_limit_k_max     15
_diffrn_reflns_limit_l_min     -21
_diffrn_reflns_limit_l_max     21
_diffrn_standards_number     0
_diffrn_standards_interval_count     ?
_diffrn_standards_interval_time     0
_diffrn_standards_decay_%     ?
_refine_special_details
;
Refinement of <i>F</i>^2^ against ALL reflections. The weighted <i>R</i>-factor
<i>wR</i> and goodness of fit <i>S</i> are based on <i>F</i>^2^, conventional
<i>R</i>-factors <i>R</i> are based on <i>F</i>, with <i>F</i> set to zero for
negative <i>F</i>^2^. The threshold expression of <i>F</i>^2^ >
\s(<i>F</i>^2^) is used only for calculating <i>R</i>-factors(gt) <i>etc</i>.
and is not relevant to the choice of reflections for refinement.
<i>R</i>-factors based on <i>F</i>^2^ are statistically about twice as large
as those based on <i>F</i>, and <i>R</i>- factors based on ALL data will be
even larger.
;
_reflns_number_total     6426
_reflns_number_gt     5126
_reflns_threshold_expression     >2sigma(I)
_refine_ls_structure_factor_coef     Fsqd
_refine_ls_matrix_type     full
_refine_ls_R_factor_all     0.0610
_refine_ls_R_factor_gt     0.0492
_refine_ls_wR_factor_gt     0.1414
_refine_ls_wR_factor_ref     0.1535
_refine_ls_goodness_of_fit_ref     1.040
_refine_ls_restrained_S_all     1.043
_refine_ls_number_reflns     6426
_refine_ls_number_parameters     437
_refine_ls_number_restraints     9
_refine_ls_hydrogen_treatment     mixed
_refine_ls_weighting_scheme     calc
_refine_ls_weighting_details
         'calc w=1/[\s^2^(Fo^2^)+(0.0740P)^2^+0.5049P] where P=(Fo^2^+2Fc^2^)/3'
_atom_sites_solution_hydrogens     geom
_atom_sites_solution_primary     direct
_atom_sites_solution_secondary     difmap
_refine_ls_shift/su_max     0.000
_refine_ls_shift/su_mean     0.000
_refine_diff_density_max     0.329
_refine_diff_density_min     -0.359
_refine_ls_extinction_method     SHELXL
_refine_ls_extinction_coef     0.088(5)
_refine_ls_extinction_expression
                                  'Fc^*^=kFc[1+0.001xFc^2^\l^3^/sin(2\q)]^-1/4^'
loop_
    _atom_type_symbol
    _atom_type_description
    _atom_type_scat_dispersion_real
    _atom_type_scat_dispersion_imag
    _atom_type_scat_source
    'C' 'C' 0.0033 0.0016
                         'International Tables Vol C Tables 4.2.6.8 and 6.1.1.4'
    'H' 'H' 0.0000 0.0000
                         'International Tables Vol C Tables 4.2.6.8 and 6.1.1.4'
    'N' 'N' 0.0061 0.0033
                         'International Tables Vol C Tables 4.2.6.8 and 6.1.1.4'
    'O' 'O' 0.0106 0.0060
                         'International Tables Vol C Tables 4.2.6.8 and 6.1.1.4'
_computing_data_collection
;
APEX2 (Bruker, 2004)
;
_computing_cell_refinement
;
SAINT (Bruker, 2004)
;
_computing_data_reduction
;
SAINT (Bruker, 2004)
;
_computing_structure_solution
;
SHELXS97 (Sheldrick, 2008)
;
_computing_structure_refinement
;
SHELXL97 (Sheldrick, 2008)
;
_computing_molecular_graphics
;
PLATON (Spek, 2009)
;
_computing_publication_material
;
SHELXS97 (Sheldrick, 2008) and PLATON (Spek, 2009)
;
loop_
    _atom_site_type_symbol
    _atom_site_label
    _atom_site_fract_x
    _atom_site_fract_y
    _atom_site_fract_z
    _atom_site_U_iso_or_equiv
    _atom_site_adp_type
    _atom_site_calc_flag
    _atom_site_refinement_flags
    _atom_site_occupancy
    _atom_site_symmetry_multiplicity
    _atom_site_disorder_assembly
    _atom_site_disorder_group
    C C1 0.8708(2) 0.46302(15) 1.12324(10) 0.0488(4) Uani d . 1 1 . .
    H H1 0.9041 0.4227 1.1556 0.059 Uiso calc R 1 1 . .
    C C2 0.7934(2) 0.40558(14) 1.04589(10) 0.0460(4) Uani d . 1 1 . .
    H H2 0.7728 0.3268 1.0263 0.055 Uiso calc R 1 1 . .
    C C3 0.7434(2) 0.46462(13) 0.99459(9) 0.0409(3) Uani d . 1 1 . .
    C C4 0.7752(2) 0.58414(14) 1.03061(11) 0.0483(4) Uani d . 1 1 . .
    H H4 0.7426 0.6276 1.0005 0.058 Uiso calc R 1 1 . .
    C C5 0.8525(3) 0.63547(15) 1.10852(11) 0.0527(4) Uani d . 1 1 . .
    H H5 0.8727 0.7141 1.1309 0.063 Uiso calc R 1 1 . .
    C C6 0.6297(3) 0.28730(17) 0.88249(12) 0.0664(5) Uani d . 1 1 . .
    H H6A 0.7376 0.2625 0.8660 0.100 Uiso calc R 1 1 . .
    H H6B 0.5412 0.2632 0.8359 0.100 Uiso calc R 1 1 . .
    H H6C 0.5836 0.2548 0.9227 0.100 Uiso calc R 1 1 . .
    C C7 0.6312(3) 0.47267(19) 0.86320(12) 0.0650(5) Uani d . 1 1 . .
    H H7A 0.5391 0.5126 0.8832 0.097 Uiso calc R 1 1 . .
    H H7B 0.5903 0.4202 0.8092 0.097 Uiso calc R 1 1 . .
    H H7C 0.7384 0.5261 0.8616 0.097 Uiso calc R 1 1 . .
    C C8 0.8222(3) 1.47002(15) 0.57602(11) 0.0523(4) Uani d . 1 1 . .
    H H8 0.8505 1.4290 0.6089 0.063 Uiso calc R 1 1 . .
    C C9 0.7602(2) 1.41427(15) 0.49641(11) 0.0500(4) Uani d . 1 1 . .
    H H9 0.7461 1.3359 0.4755 0.060 Uiso calc R 1 1 . .
    C C10 0.7169(2) 1.47433(14) 0.44473(10) 0.0446(4) Uani d . 1 1 . .
    C C11 0.7429(3) 1.59337(15) 0.48165(11) 0.0537(4) Uani d . 1 1 . .
    H H11 0.7176 1.6377 0.4508 0.064 Uiso calc R 1 1 . .
    C C12 0.8050(3) 1.64289(16) 0.56213(12) 0.0573(5) Uani d . 1 1 . .
    H H12 0.8210 1.7211 0.5855 0.069 Uiso calc R 1 1 . .
    C C13 0.6263(4) 1.29817(19) 0.32983(13) 0.0759(6) Uani d . 1 1 . .
    H H13A 0.7383 1.2756 0.3343 0.114 Uiso calc R 1 1 . .
    H H13B 0.5807 1.2754 0.2733 0.114 Uiso calc R 1 1 . .
    H H13C 0.5407 1.2625 0.3583 0.114 Uiso calc R 1 1 . .
    C C14 0.6142(4) 1.4840(2) 0.31276(13) 0.0776(7) Uani d . 1 1 . .
    H H14A 0.5189 1.5211 0.3325 0.116 Uiso calc R 1 1 . .
    H H14B 0.5767 1.4324 0.2583 0.116 Uiso calc R 1 1 . .
    H H14C 0.7195 1.5398 0.3126 0.116 Uiso calc R 1 1 . .
    C C15 0.9883(3) 0.77742(14) 0.79236(10) 0.0495(4) Uani d . 1 1 . .
    C C16 0.9024(2) 0.83033(12) 0.93876(10) 0.0403(3) Uani d . 1 1 . .
    C C17 0.9453(2) 0.87021(13) 1.02242(10) 0.0459(4) Uani d . 1 1 . .
    H H17 0.8552 0.8706 1.0571 0.055 Uiso calc R 1 1 . .
    C C18 1.1237(3) 0.90929(14) 1.05345(10) 0.0513(4) Uani d . 1 1 . .
    H H18 1.1552 0.9363 1.1096 0.062 Uiso calc R 1 1 . .
    C C19 1.2561(2) 0.90851(14) 1.00132(12) 0.0526(4) Uani d . 1 1 . .
    H H19 1.3767 0.9347 1.0226 0.063 Uiso calc R 1 1 . .
    C C20 1.2105(2) 0.86906(14) 0.91776(11) 0.0489(4) Uani d . 1 1 . .
    H H20 1.3011 0.8699 0.8834 0.059 Uiso calc R 1 1 . .
    C C21 1.0315(2) 0.82816(12) 0.88416(9) 0.0410(4) Uani d . 1 1 . .
    C C22 0.8177(2) 1.16928(13) 0.58212(10) 0.0456(4) Uani d . 1 1 . .
    C C23 0.9267(3) 1.12931(18) 0.52210(14) 0.0671(5) Uani d . 1 1 . .
    H H23 1.0470 1.1331 0.5369 0.081 Uiso calc R 1 1 . .
    C C24 0.8576(4) 1.0839(2) 0.44030(14) 0.0823(7) Uani d . 1 1 . .
    H H24 0.9322 1.0573 0.4010 0.099 Uiso calc R 1 1 . .
    C C25 0.6807(4) 1.07774(18) 0.41684(13) 0.0755(7) Uani d . 1 1 . .
    H H25 0.6360 1.0473 0.3619 0.091 Uiso calc R 1 1 . .
    C C26 0.5713(3) 1.11601(15) 0.47379(12) 0.0613(5) Uani d . 1 1 . .
    H H26 0.4514 1.1123 0.4583 0.074 Uiso calc R 1 1 . .
    C C27 0.6400(2) 1.16086(13) 0.55545(10) 0.0456(4) Uani d . 1 1 . .
    C C28 0.9034(2) 1.22402(14) 0.66958(11) 0.0503(4) Uani d . 1 1 . .
    N N1 0.9009(2) 0.57649(13) 1.15435(9) 0.0512(4) Uani d D 1 1 . .
    N N2 0.8436(2) 1.58265(13) 0.60863(9) 0.0541(4) Uani d D 1 1 . .
    N N3 0.6704(2) 0.41060(13) 0.91725(8) 0.0511(4) Uani d . 1 1 . .
    N N4 0.6558(2) 1.42142(13) 0.36576(9) 0.0562(4) Uani d . 1 1 . .
    N N5 0.7108(2) 0.79252(13) 0.90781(10) 0.0541(4) Uani d . 1 1 . .
    N N6 0.5164(2) 1.19959(14) 0.61527(12) 0.0626(4) Uani d . 1 1 . .
    O O1 0.6036(2) 0.76776(17) 0.95241(13) 0.0902(5) Uani d . 1 1 . .
    O O2 0.6658(2) 0.7890(2) 0.83978(12) 0.1068(7) Uani d . 1 1 . .
    O O3 0.9533(3) 0.67136(11) 0.76561(8) 0.0799(5) Uani d . 1 1 . .
    O O4 0.9988(2) 0.84108(12) 0.75059(8) 0.0675(4) Uani d . 1 1 . .
    O O5 0.9399(2) 1.16209(12) 0.70715(10) 0.0762(5) Uani d . 1 1 . .
    O O6 0.9380(3) 1.32923(11) 0.69509(9) 0.0787(5) Uani d . 1 1 . .
    O O7 0.5517(3) 1.2051(2) 0.68427(11) 0.1237(9) Uani d . 1 1 . .
    O O8 0.3773(3) 1.21786(19) 0.59186(15) 0.1076(7) Uani d . 1 1 . .
    O O9 0.1837(2) 1.07159(15) 0.78781(11) 0.0777(4) Uani d D 1 1 . .
    O O10 0.7405(2) 0.93838(16) 0.68527(13) 0.0874(5) Uani d D 1 1 . .
    O O11 0.5046(3) 1.0003(3) 0.81462(15) 0.1128(7) Uani d D 1 1 . .
    H H9A 0.141(6) 1.103(3) 0.758(2) 0.169 Uiso d D 1 1 . .
    H H9B 0.087(2) 1.020(2) 0.777(3) 0.169 Uiso d D 1 1 . .
    H H10A 0.814(5) 0.917(4) 0.709(2) 0.169 Uiso d D 1 1 . .
    H H10B 0.803(5) 1.0021(18) 0.692(3) 0.169 Uiso d D 1 1 . .
    H H11A 0.425(4) 1.026(4) 0.798(3) 0.169 Uiso d D 1 1 . .
    H H11B 0.566(5) 0.996(4) 0.7735(18) 0.169 Uiso d D 1 1 . .
    H H1A 0.957(3) 0.6117(18) 1.2044(8) 0.074(7) Uiso d D 1 1 . .
    H H2A 0.887(3) 1.6140(18) 0.6610(7) 0.073(7) Uiso d D 1 1 . .
loop_
    _atom_site_aniso_label
    _atom_site_aniso_U_11
    _atom_site_aniso_U_22
    _atom_site_aniso_U_33
    _atom_site_aniso_U_12
    _atom_site_aniso_U_13
    _atom_site_aniso_U_23
    C1 0.0534(10) 0.0527(9) 0.0438(9) 0.0111(7) -0.0004(7) 0.0217(7)
    C2 0.0536(9) 0.0411(8) 0.0446(9) 0.0107(7) 0.0017(7) 0.0161(7)
    C3 0.0414(8) 0.0448(8) 0.0373(8) 0.0095(6) 0.0039(6) 0.0146(7)
    C4 0.0590(10) 0.0434(8) 0.0462(9) 0.0116(7) 0.0013(7) 0.0203(7)
    C5 0.0632(11) 0.0398(8) 0.0501(10) 0.0042(7) 0.0004(8) 0.0130(7)
    C6 0.0867(15) 0.0554(11) 0.0452(10) 0.0093(10) -0.0065(10) 0.0057(8)
    C7 0.0803(14) 0.0753(13) 0.0431(10) 0.0207(11) -0.0041(9) 0.0240(9)
    C8 0.0630(11) 0.0519(10) 0.0439(9) 0.0088(8) -0.0013(8) 0.0218(8)
    C9 0.0601(10) 0.0428(8) 0.0456(9) 0.0067(7) -0.0027(8) 0.0164(7)
    C10 0.0451(8) 0.0481(9) 0.0395(8) 0.0057(7) 0.0012(7) 0.0163(7)
    C11 0.0666(11) 0.0484(9) 0.0500(10) 0.0142(8) 0.0005(8) 0.0216(8)
    C12 0.0720(12) 0.0443(9) 0.0517(10) 0.0132(8) 0.0040(9) 0.0106(8)
    C13 0.0970(17) 0.0637(13) 0.0493(11) 0.0072(11) -0.0159(11) 0.0035(9)
    C14 0.0997(17) 0.0870(16) 0.0473(11) 0.0099(13) -0.0081(11) 0.0322(11)
    C15 0.0684(11) 0.0442(9) 0.0377(8) 0.0162(8) 0.0020(8) 0.0144(7)
    C16 0.0472(8) 0.0311(7) 0.0436(8) 0.0097(6) 0.0005(7) 0.0139(6)
    C17 0.0623(10) 0.0373(8) 0.0416(9) 0.0152(7) 0.0094(7) 0.0147(6)
    C18 0.0741(12) 0.0386(8) 0.0375(8) 0.0126(8) -0.0067(8) 0.0090(7)
    C19 0.0512(10) 0.0431(9) 0.0580(11) 0.0075(7) -0.0093(8) 0.0125(8)
    C20 0.0505(9) 0.0450(9) 0.0516(10) 0.0120(7) 0.0071(7) 0.0154(7)
    C21 0.0544(9) 0.0314(7) 0.0381(8) 0.0117(6) 0.0023(7) 0.0114(6)
    C22 0.0553(9) 0.0356(8) 0.0429(9) 0.0062(7) -0.0054(7) 0.0125(7)
    C23 0.0645(12) 0.0624(12) 0.0701(13) 0.0136(10) 0.0101(10) 0.0157(10)
    C24 0.117(2) 0.0663(14) 0.0559(13) 0.0153(13) 0.0275(13) 0.0100(11)
    C25 0.118(2) 0.0532(11) 0.0406(10) -0.0022(12) -0.0100(12) 0.0109(9)
    C26 0.0772(13) 0.0440(9) 0.0540(11) -0.0037(9) -0.0243(10) 0.0182(8)
    C27 0.0566(9) 0.0342(7) 0.0428(9) 0.0042(7) -0.0085(7) 0.0135(6)
    C28 0.0553(10) 0.0452(9) 0.0476(9) 0.0046(7) -0.0131(8) 0.0175(7)
    N1 0.0546(8) 0.0524(8) 0.0401(8) 0.0022(7) -0.0065(6) 0.0134(6)
    N2 0.0665(10) 0.0548(9) 0.0360(8) 0.0098(7) 0.0001(7) 0.0107(7)
    N3 0.0630(9) 0.0512(8) 0.0380(7) 0.0131(7) -0.0022(6) 0.0137(6)
    N4 0.0667(10) 0.0580(9) 0.0404(8) 0.0069(7) -0.0061(7) 0.0172(7)
    N5 0.0502(8) 0.0475(8) 0.0660(10) 0.0103(6) -0.0011(7) 0.0220(7)
    N6 0.0550(9) 0.0560(9) 0.0715(11) 0.0113(7) -0.0042(8) 0.0156(8)
    O1 0.0539(9) 0.1180(14) 0.1136(14) 0.0119(9) 0.0183(9) 0.0619(12)
    O2 0.0651(10) 0.172(2) 0.0772(12) 0.0044(11) -0.0220(9) 0.0492(13)
    O3 0.1489(16) 0.0448(7) 0.0383(7) 0.0178(8) -0.0128(8) 0.0077(6)
    O4 0.1011(11) 0.0583(8) 0.0494(7) 0.0185(7) 0.0010(7) 0.0271(6)
    O5 0.0974(11) 0.0614(8) 0.0711(9) 0.0069(8) -0.0274(8) 0.0346(7)
    O6 0.1240(13) 0.0446(7) 0.0532(8) 0.0023(7) -0.0385(8) 0.0119(6)
    O7 0.0940(14) 0.211(3) 0.0547(11) 0.0546(15) 0.0089(9) 0.0146(13)
    O8 0.0775(12) 0.1227(16) 0.1424(18) 0.0515(11) 0.0068(12) 0.0535(14)
    O9 0.0827(11) 0.0792(11) 0.0707(10) 0.0185(8) -0.0039(8) 0.0252(8)
    O10 0.0776(11) 0.0778(11) 0.1062(14) 0.0037(9) -0.0192(10) 0.0413(10)
    O11 0.0952(15) 0.153(2) 0.0994(16) 0.0310(14) 0.0013(12) 0.0531(15)
_geom_special_details
;
All e.s.d.'s (except the e.s.d. in the dihedral angle between two l.s. planes)
are estimated using the full covariance matrix. The cell e.s.d.'s are taken
into account individually in the estimation of e.s.d.'s in distances, angles
and torsion angles; correlations between e.s.d.'s in cell parameters are only
used when they are defined by crystal symmetry. An approximate (isotropic)
treatment of cell e.s.d.'s is used for estimating e.s.d.'s involving l.s.
planes.
;
loop_
    _geom_bond_atom_site_label_1
    _geom_bond_atom_site_label_2
    _geom_bond_site_symmetry_2
    _geom_bond_distance
    _geom_bond_publ_flag
    C1 N1 . 1.341(2) ?
    C1 C2 . 1.355(2) ?
    C1 H1 . 0.9300 ?
    C2 C3 . 1.416(2) ?
    C2 H2 . 0.9300 ?
    C3 N3 . 1.339(2) ?
    C3 C4 . 1.417(2) ?
    C4 C5 . 1.354(2) ?
    C4 H4 . 0.9300 ?
    C5 N1 . 1.338(2) ?
    C5 H5 . 0.9300 ?
    C6 N3 . 1.456(2) ?
    C6 H6A . 0.9600 ?
    C6 H6B . 0.9600 ?
    C6 H6C . 0.9600 ?
    C7 N3 . 1.459(2) ?
    C7 H7A . 0.9600 ?
    C7 H7B . 0.9600 ?
    C7 H7C . 0.9600 ?
    C8 N2 . 1.339(2) ?
    C8 C9 . 1.355(2) ?
    C8 H8 . 0.9300 ?
    C9 C10 . 1.415(2) ?
    C9 H9 . 0.9300 ?
    C10 N4 . 1.339(2) ?
    C10 C11 . 1.416(2) ?
    C11 C12 . 1.360(3) ?
    C11 H11 . 0.9300 ?
    C12 N2 . 1.335(2) ?
    C12 H12 . 0.9300 ?
    C13 N4 . 1.461(3) ?
    C13 H13A . 0.9600 ?
    C13 H13B . 0.9600 ?
    C13 H13C . 0.9600 ?
    C14 N4 . 1.455(3) ?
    C14 H14A . 0.9600 ?
    C14 H14B . 0.9600 ?
    C14 H14C . 0.9600 ?
    C15 O4 . 1.238(2) ?
    C15 O3 . 1.250(2) ?
    C15 C21 . 1.514(2) ?
    C16 C17 . 1.381(2) ?
    C16 C21 . 1.390(2) ?
    C16 N5 . 1.464(2) ?
    C17 C18 . 1.374(3) ?
    C17 H17 . 0.9300 ?
    C18 C19 . 1.380(3) ?
    C18 H18 . 0.9300 ?
    C19 C20 . 1.382(3) ?
    C19 H19 . 0.9300 ?
    C20 C21 . 1.391(2) ?
    C20 H20 . 0.9300 ?
    C22 C27 . 1.385(2) ?
    C22 C23 . 1.392(3) ?
    C22 C28 . 1.514(2) ?
    C23 C24 . 1.390(3) ?
    C23 H23 . 0.9300 ?
    C24 C25 . 1.372(4) ?
    C24 H24 . 0.9300 ?
    C25 C26 . 1.354(3) ?
    C25 H25 . 0.9300 ?
    C26 C27 . 1.387(2) ?
    C26 H26 . 0.9300 ?
    C27 N6 . 1.465(3) ?
    C28 O5 . 1.232(2) ?
    C28 O6 . 1.239(2) ?
    N1 H1A . 0.886(10) ?
    N2 H2A . 0.890(10) ?
    N5 O2 . 1.201(2) ?
    N5 O1 . 1.210(2) ?
    N6 O7 . 1.193(2) ?
    N6 O8 . 1.211(2) ?
    O9 H9A . 0.833(10) ?
    O9 H9B . 0.850(10) ?
    O10 H10A . 0.823(10) ?
    O10 H10B . 0.824(10) ?
    O11 H11A . 0.826(10) ?
    O11 H11B . 0.861(10) ?
loop_
    _geom_angle_atom_site_label_1
    _geom_angle_atom_site_label_2
    _geom_angle_atom_site_label_3
    _geom_angle_site_symmetry_1
    _geom_angle_site_symmetry_3
    _geom_angle
    _geom_angle_publ_flag
    N1 C1 C2 . . 121.77(15) ?
    N1 C1 H1 . . 119.1 ?
    C2 C1 H1 . . 119.1 ?
    C1 C2 C3 . . 120.51(15) ?
    C1 C2 H2 . . 119.7 ?
    C3 C2 H2 . . 119.7 ?
    N3 C3 C2 . . 121.99(15) ?
    N3 C3 C4 . . 122.39(15) ?
    C2 C3 C4 . . 115.62(14) ?
    C5 C4 C3 . . 120.42(15) ?
    C5 C4 H4 . . 119.8 ?
    C3 C4 H4 . . 119.8 ?
    N1 C5 C4 . . 121.97(16) ?
    N1 C5 H5 . . 119.0 ?
    C4 C5 H5 . . 119.0 ?
    N3 C6 H6A . . 109.5 ?
    N3 C6 H6B . . 109.5 ?
    H6A C6 H6B . . 109.5 ?
    N3 C6 H6C . . 109.5 ?
    H6A C6 H6C . . 109.5 ?
    H6B C6 H6C . . 109.5 ?
    N3 C7 H7A . . 109.5 ?
    N3 C7 H7B . . 109.5 ?
    H7A C7 H7B . . 109.5 ?
    N3 C7 H7C . . 109.5 ?
    H7A C7 H7C . . 109.5 ?
    H7B C7 H7C . . 109.5 ?
    N2 C8 C9 . . 121.68(16) ?
    N2 C8 H8 . . 119.2 ?
    C9 C8 H8 . . 119.2 ?
    C8 C9 C10 . . 120.53(16) ?
    C8 C9 H9 . . 119.7 ?
    C10 C9 H9 . . 119.7 ?
    N4 C10 C9 . . 121.79(16) ?
    N4 C10 C11 . . 122.36(15) ?
    C9 C10 C11 . . 115.85(15) ?
    C12 C11 C10 . . 120.03(16) ?
    C12 C11 H11 . . 120.0 ?
    C10 C11 H11 . . 120.0 ?
    N2 C12 C11 . . 122.02(17) ?
    N2 C12 H12 . . 119.0 ?
    C11 C12 H12 . . 119.0 ?
    N4 C13 H13A . . 109.5 ?
    N4 C13 H13B . . 109.5 ?
    H13A C13 H13B . . 109.5 ?
    N4 C13 H13C . . 109.5 ?
    H13A C13 H13C . . 109.5 ?
    H13B C13 H13C . . 109.5 ?
    N4 C14 H14A . . 109.5 ?
    N4 C14 H14B . . 109.5 ?
    H14A C14 H14B . . 109.5 ?
    N4 C14 H14C . . 109.5 ?
    H14A C14 H14C . . 109.5 ?
    H14B C14 H14C . . 109.5 ?
    O4 C15 O3 . . 125.90(16) ?
    O4 C15 C21 . . 119.44(15) ?
    O3 C15 C21 . . 114.55(14) ?
    C17 C16 C21 . . 123.00(15) ?
    C17 C16 N5 . . 117.32(15) ?
    C21 C16 N5 . . 119.65(15) ?
    C18 C17 C16 . . 118.75(16) ?
    C18 C17 H17 . . 120.6 ?
    C16 C17 H17 . . 120.6 ?
    C17 C18 C19 . . 120.07(16) ?
    C17 C18 H18 . . 120.0 ?
    C19 C18 H18 . . 120.0 ?
    C18 C19 C20 . . 120.39(17) ?
    C18 C19 H19 . . 119.8 ?
    C20 C19 H19 . . 119.8 ?
    C19 C20 C21 . . 121.14(16) ?
    C19 C20 H20 . . 119.4 ?
    C21 C20 H20 . . 119.4 ?
    C16 C21 C20 . . 116.66(15) ?
    C16 C21 C15 . . 123.84(15) ?
    C20 C21 C15 . . 119.37(15) ?
    C27 C22 C23 . . 116.35(17) ?
    C27 C22 C28 . . 125.37(16) ?
    C23 C22 C28 . . 118.17(17) ?
    C24 C23 C22 . . 120.7(2) ?
    C24 C23 H23 . . 119.7 ?
    C22 C23 H23 . . 119.7 ?
    C25 C24 C23 . . 120.8(2) ?
    C25 C24 H24 . . 119.6 ?
    C23 C24 H24 . . 119.6 ?
    C26 C25 C24 . . 119.88(19) ?
    C26 C25 H25 . . 120.1 ?
    C24 C25 H25 . . 120.1 ?
    C25 C26 C27 . . 119.3(2) ?
    C25 C26 H26 . . 120.3 ?
    C27 C26 H26 . . 120.3 ?
    C22 C27 C26 . . 122.93(18) ?
    C22 C27 N6 . . 119.45(15) ?
    C26 C27 N6 . . 117.62(17) ?
    O5 C28 O6 . . 126.17(16) ?
    O5 C28 C22 . . 118.31(15) ?
    O6 C28 C22 . . 115.42(14) ?
    C5 N1 C1 . . 119.69(15) ?
    C5 N1 H1A . . 120.8(16) ?
    C1 N1 H1A . . 119.5(15) ?
    C12 N2 C8 . . 119.89(15) ?
    C12 N2 H2A . . 123.1(15) ?
    C8 N2 H2A . . 117.0(15) ?
    C3 N3 C6 . . 121.71(15) ?
    C3 N3 C7 . . 121.54(15) ?
    C6 N3 C7 . . 116.73(15) ?
    C10 N4 C14 . . 121.44(16) ?
    C10 N4 C13 . . 121.11(15) ?
    C14 N4 C13 . . 117.45(16) ?
    O2 N5 O1 . . 122.49(18) ?
    O2 N5 C16 . . 118.90(16) ?
    O1 N5 C16 . . 118.60(17) ?
    O7 N6 O8 . . 122.5(2) ?
    O7 N6 C27 . . 118.58(18) ?
    O8 N6 C27 . . 118.8(2) ?
    H9A O9 H9B . . 91(4) ?
    H10A O10 H10B . . 96(4) ?
    H11A O11 H11B . . 96(4) ?
loop_
    _geom_torsion_atom_site_label_1
    _geom_torsion_atom_site_label_2
    _geom_torsion_atom_site_label_3
    _geom_torsion_atom_site_label_4
    _geom_torsion_site_symmetry_1
    _geom_torsion_site_symmetry_2
    _geom_torsion_site_symmetry_3
    _geom_torsion_site_symmetry_4
    _geom_torsion
    _geom_torsion_publ_flag
    N1 C1 C2 C3 . . . . 0.9(3) ?
    C1 C2 C3 N3 . . . . 178.43(16) ?
    C1 C2 C3 C4 . . . . -1.8(2) ?
    N3 C3 C4 C5 . . . . -178.69(17) ?
    C2 C3 C4 C5 . . . . 1.6(2) ?
    C3 C4 C5 N1 . . . . -0.3(3) ?
    N2 C8 C9 C10 . . . . 0.4(3) ?
    C8 C9 C10 N4 . . . . 179.85(17) ?
    C8 C9 C10 C11 . . . . 0.1(3) ?
    N4 C10 C11 C12 . . . . 179.88(18) ?
    C9 C10 C11 C12 . . . . -0.4(3) ?
    C10 C11 C12 N2 . . . . 0.2(3) ?
    C21 C16 C17 C18 . . . . -0.2(2) ?
    N5 C16 C17 C18 . . . . -178.21(13) ?
    C16 C17 C18 C19 . . . . 0.2(2) ?
    C17 C18 C19 C20 . . . . 0.3(3) ?
    C18 C19 C20 C21 . . . . -0.8(3) ?
    C17 C16 C21 C20 . . . . -0.2(2) ?
    N5 C16 C21 C20 . . . . 177.74(13) ?
    C17 C16 C21 C15 . . . . 175.61(14) ?
    N5 C16 C21 C15 . . . . -6.5(2) ?
    C19 C20 C21 C16 . . . . 0.7(2) ?
    C19 C20 C21 C15 . . . . -175.32(15) ?
    O4 C15 C21 C16 . . . . 107.6(2) ?
    O3 C15 C21 C16 . . . . -75.9(2) ?
    O4 C15 C21 C20 . . . . -76.7(2) ?
    O3 C15 C21 C20 . . . . 99.8(2) ?
    C27 C22 C23 C24 . . . . 0.0(3) ?
    C28 C22 C23 C24 . . . . -176.52(18) ?
    C22 C23 C24 C25 . . . . 0.2(3) ?
    C23 C24 C25 C26 . . . . -0.2(3) ?
    C24 C25 C26 C27 . . . . -0.1(3) ?
    C23 C22 C27 C26 . . . . -0.3(2) ?
    C28 C22 C27 C26 . . . . 175.91(15) ?
    C23 C22 C27 N6 . . . . 179.05(16) ?
    C28 C22 C27 N6 . . . . -4.7(2) ?
    C25 C26 C27 C22 . . . . 0.4(3) ?
    C25 C26 C27 N6 . . . . -179.00(17) ?
    C27 C22 C28 O5 . . . . 108.3(2) ?
    C23 C22 C28 O5 . . . . -75.5(2) ?
    C27 C22 C28 O6 . . . . -75.0(2) ?
    C23 C22 C28 O6 . . . . 101.1(2) ?
    C4 C5 N1 C1 . . . . -0.7(3) ?
    C2 C1 N1 C5 . . . . 0.4(3) ?
    C11 C12 N2 C8 . . . . 0.3(3) ?
    C9 C8 N2 C12 . . . . -0.6(3) ?
    C2 C3 N3 C6 . . . . 3.1(3) ?
    C4 C3 N3 C6 . . . . -176.64(17) ?
    C2 C3 N3 C7 . . . . -175.62(17) ?
    C4 C3 N3 C7 . . . . 4.6(3) ?
    C9 C10 N4 C14 . . . . -179.02(19) ?
    C11 C10 N4 C14 . . . . 0.7(3) ?
    C9 C10 N4 C13 . . . . 1.7(3) ?
    C11 C10 N4 C13 . . . . -178.59(19) ?
    C17 C16 N5 O2 . . . . 158.56(19) ?
    C21 C16 N5 O2 . . . . -19.5(3) ?
    C17 C16 N5 O1 . . . . -20.3(2) ?
    C21 C16 N5 O1 . . . . 161.69(17) ?
    C22 C27 N6 O7 . . . . -22.2(3) ?
    C26 C27 N6 O7 . . . . 157.2(2) ?
    C22 C27 N6 O8 . . . . 162.33(19) ?
    C26 C27 N6 O8 . . . . -18.2(3) ?
loop_
    _geom_hbond_atom_site_label_D
    _geom_hbond_atom_site_label_H
    _geom_hbond_atom_site_label_A
    _geom_hbond_site_symmetry_A
    _geom_hbond_distance_DH
    _geom_hbond_distance_HA
    _geom_hbond_distance_DA
    _geom_hbond_angle_DHA
    _geom_hbond_publ_flag
    N1 H1A O6 2_777 0.888(15) 1.754(15) 2.639(2) 175(2) yes
    O9 H9A O5 1_455 0.84(4) 2.11(4) 2.896(2) 156(4) yes
    O10 H10A O4 . 0.82(4) 2.08(4) 2.892(2) 170(4) yes
    O10 H10B O5 . 0.82(3) 2.02(3) 2.847(3) 176(4) yes
    O11 H11A O9 . 0.83(4) 2.05(3) 2.841(3) 160(4) yes
    O11 H11B O10 . 0.86(4) 2.12(4) 2.943(3) 160(4) yes
    C1 H1 O3 2_767 0.93 2.43 3.348(2) 169 yes
    C4 H4 O1 . 0.93 2.57 3.474(3) 164 yes
    C6 H6B O7 1_545 0.96 2.51 3.258(3) 135 yes
    C8 H8 O6 . 0.93 2.40 3.325(3) 177 yes
    C23 H23 O8 1_655 0.93 2.55 3.434(3) 160 yes
    C2 H2 Cg3 2_767 0.93 2.96 3.7481(19) 144 yes
    C7 H7A Cg1 2_667 0.93 2.85 3.661(2) 142 yes
    C9 H9 Cg4 1_555 0.93 2.86 3.702(2) 151 yes
_iucr_refine_instructions_details
;
TITL DMAP in P-1
CELL  0.71073   7.6163  12.7215  17.3478  108.238   92.247  101.512
ZERR     2.00   0.0004   0.0007   0.0009    0.001    0.001    0.001
LATT   1
SFAC  C    H    N    O
UNIT  56   72   12   22
MERG   2
FMAP   2
PLAN   20
SIZE     0.20   0.24   0.28
TEMP  23
ACTA
CONF
BOND   $H
DFIX    0.82 0.01 O10 H10A O10 H10B
DFIX    0.82 0.01 O9  H9A  O9 H9B
DFIX    0.82 0.01 O11 H11A O11 H11B
DFIX     0.880   0.010 N1 H1A N2 H2A
DANG  2.60 0.01 H9B H11A
HTAB O10 O4
HTAB O10 O5
HTAB O11 O9
HTAB O11 O10
HTAB C4 O1
HTAB C8 O6
HTAB N1 O6_$1
HTAB N2 O3_$2
HTAB O9 O5_$3
HTAB O9 O4_$3
HTAB C1 O3_$4
HTAB C6 O7_$5
HTAB C11 O8_$6
HTAB C13 O2_$7
HTAB C23 O8_$8
EQIV $1 2-x,2-y,2-z
EQIV $4 2-x,1-y,2-z
EQIV $5 x,-1+y,z
EQIV $2 x,1+y,z
EQIV $6 1-x,3-y,1-z
EQIV $7 1-x,2-y,1-z
EQIV $3 -1+x,y,z
EQIV $8 1+x,y,z
L.S.  7
WGHT    0.074000    0.504900
EXTI    0.087641
FVAR       0.23833
C1    1    0.870836    0.463018    1.123240    11.00000    0.05345    0.05269 =
         0.04379    0.02168   -0.00040    0.01115
AFIX  43
H1    2    0.904093    0.422672    1.155644    11.00000   -1.20000
AFIX   0
C2    1    0.793363    0.405582    1.045890    11.00000    0.05358    0.04109 =
         0.04462    0.01610    0.00171    0.01068
AFIX  43
H2    2    0.772797    0.326779    1.026311    11.00000   -1.20000
AFIX   0
C3    1    0.743430    0.464622    0.994595    11.00000    0.04137    0.04481 =
         0.03731    0.01456    0.00389    0.00949
C4    1    0.775150    0.584142    1.030608    11.00000    0.05895    0.04344 =
         0.04622    0.02027    0.00127    0.01161
AFIX  43
H4    2    0.742590    0.627608    1.000521    11.00000   -1.20000
AFIX   0
C5    1    0.852541    0.635465    1.108521    11.00000    0.06324    0.03983 =
         0.05014    0.01304    0.00041    0.00418
AFIX  43
H5    2    0.872730    0.714056    1.130873    11.00000   -1.20000
AFIX   0
C6    1    0.629723    0.287296    0.882488    11.00000    0.08669    0.05544 =
         0.04524    0.00568   -0.00646    0.00931
AFIX 137
H6A   2    0.737597    0.262532    0.865977    11.00000   -1.50000
H6B   2    0.541168    0.263249    0.835909    11.00000   -1.50000
H6C   2    0.583572    0.254797    0.922657    11.00000   -1.50000
AFIX   0
C7    1    0.631198    0.472674    0.863201    11.00000    0.08035    0.07528 =
         0.04311    0.02398   -0.00410    0.02071
AFIX 137
H7A   2    0.539073    0.512574    0.883232    11.00000   -1.50000
H7B   2    0.590274    0.420249    0.809240    11.00000   -1.50000
H7C   2    0.738439    0.526052    0.861558    11.00000   -1.50000
AFIX   0
C8    1    0.822162    1.470016    0.576018    11.00000    0.06300    0.05195 =
         0.04395    0.02180   -0.00131    0.00879
AFIX  43
H8    2    0.850510    1.428989    0.608853    11.00000   -1.20000
AFIX   0
C9    1    0.760231    1.414266    0.496409    11.00000    0.06014    0.04276 =
         0.04564    0.01638   -0.00267    0.00667
AFIX  43
H9    2    0.746097    1.335892    0.475545    11.00000   -1.20000
AFIX   0
C10   1    0.716863    1.474334    0.444732    11.00000    0.04510    0.04811 =
         0.03949    0.01633    0.00116    0.00565
C11   1    0.742940    1.593367    0.481651    11.00000    0.06657    0.04843 =
         0.05003    0.02162    0.00047    0.01421
AFIX  43
H11   2    0.717616    1.637681    0.450828    11.00000   -1.20000
AFIX   0
C12   1    0.804981    1.642885    0.562135    11.00000    0.07205    0.04426 =
         0.05173    0.01056    0.00399    0.01318
AFIX  43
H12   2    0.821011    1.721119    0.585521    11.00000   -1.20000
AFIX   0
C13   1    0.626331    1.298170    0.329834    11.00000    0.09698    0.06373 =
         0.04934    0.00351   -0.01595    0.00724
AFIX 137
H13A  2    0.738282    1.275639    0.334330    11.00000   -1.50000
H13B  2    0.580699    1.275360    0.273304    11.00000   -1.50000
H13C  2    0.540664    1.262520    0.358256    11.00000   -1.50000
AFIX   0
C14   1    0.614188    1.484011    0.312764    11.00000    0.09970    0.08699 =
         0.04729    0.03220   -0.00813    0.00992
AFIX 137
H14A  2    0.518876    1.521103    0.332457    11.00000   -1.50000
H14B  2    0.576749    1.432421    0.258268    11.00000   -1.50000
H14C  2    0.719494    1.539820    0.312590    11.00000   -1.50000
AFIX   0
C15   1    0.988339    0.777423    0.792362    11.00000    0.06844    0.04419 =
         0.03771    0.01436    0.00203    0.01619
C16   1    0.902362    0.830328    0.938759    11.00000    0.04721    0.03114 =
         0.04362    0.01387    0.00053    0.00970
C17   1    0.945325    0.870211    1.022420    11.00000    0.06234    0.03729 =
         0.04158    0.01475    0.00943    0.01517
AFIX  43
H17   2    0.855239    0.870616    1.057115    11.00000   -1.20000
AFIX   0
C18   1    1.123696    0.909290    1.053447    11.00000    0.07405    0.03865 =
         0.03746    0.00896   -0.00665    0.01257
AFIX  43
H18   2    1.155238    0.936293    1.109633    11.00000   -1.20000
AFIX   0
C19   1    1.256077    0.908509    1.001319    11.00000    0.05115    0.04313 =
         0.05801    0.01255   -0.00929    0.00752
AFIX  43
H19   2    1.376681    0.934684    1.022552    11.00000   -1.20000
AFIX   0
C20   1    1.210485    0.869063    0.917755    11.00000    0.05046    0.04502 =
         0.05156    0.01545    0.00709    0.01205
AFIX  43
H20   2    1.301077    0.869882    0.883388    11.00000   -1.20000
AFIX   0
C21   1    1.031484    0.828163    0.884163    11.00000    0.05436    0.03140 =
         0.03811    0.01141    0.00231    0.01171
C22   1    0.817670    1.169276    0.582116    11.00000    0.05526    0.03564 =
         0.04286    0.01255   -0.00543    0.00621
C23   1    0.926687    1.129312    0.522102    11.00000    0.06452    0.06243 =
         0.07012    0.01573    0.01011    0.01356
AFIX  43
H23   2    1.047049    1.133064    0.536892    11.00000   -1.20000
AFIX   0
C24   1    0.857583    1.083856    0.440301    11.00000    0.11684    0.06632 =
         0.05593    0.00998    0.02750    0.01533
AFIX  43
H24   2    0.932163    1.057263    0.400987    11.00000   -1.20000
AFIX   0
C25   1    0.680709    1.077736    0.416842    11.00000    0.11848    0.05318 =
         0.04056    0.01088   -0.00995   -0.00221
AFIX  43
H25   2    0.636014    1.047343    0.361909    11.00000   -1.20000
AFIX   0
C26   1    0.571349    1.116013    0.473793    11.00000    0.07724    0.04399 =
         0.05401    0.01816   -0.02432   -0.00373
AFIX  43
H26   2    0.451365    1.112267    0.458306    11.00000   -1.20000
AFIX   0
C27   1    0.639998    1.160861    0.555450    11.00000    0.05662    0.03424 =
         0.04281    0.01352   -0.00853    0.00421
C28   1    0.903428    1.224024    0.669580    11.00000    0.05532    0.04517 =
         0.04761    0.01748   -0.01315    0.00459
N1    3    0.900873    0.576493    1.154351    11.00000    0.05455    0.05238 =
         0.04010    0.01340   -0.00654    0.00218
N2    3    0.843599    1.582646    0.608628    11.00000    0.06648    0.05483 =
         0.03597    0.01068    0.00006    0.00979
N3    3    0.670411    0.410602    0.917248    11.00000    0.06303    0.05120 =
         0.03799    0.01373   -0.00223    0.01310
N4    3    0.655770    1.421416    0.365762    11.00000    0.06668    0.05805 =
         0.04040    0.01720   -0.00613    0.00691
N5    3    0.710839    0.792517    0.907809    11.00000    0.05021    0.04751 =
         0.06599    0.02196   -0.00107    0.01034
N6    3    0.516405    1.199588    0.615269    11.00000    0.05498    0.05602 =
         0.07149    0.01555   -0.00421    0.01130
O1    4    0.603583    0.767762    0.952406    11.00000    0.05385    0.11798 =
         0.11355    0.06189    0.01829    0.01191
O2    4    0.665805    0.788972    0.839780    11.00000    0.06506    0.17179 =
         0.07720    0.04921   -0.02199    0.00435
O3    4    0.953314    0.671360    0.765611    11.00000    0.14886    0.04476 =
         0.03828    0.00772   -0.01284    0.01783
O4    4    0.998753    0.841076    0.750587    11.00000    0.10114    0.05829 =
         0.04939    0.02710    0.00097    0.01847
O5    4    0.939948    1.162093    0.707154    11.00000    0.09740    0.06139 =
         0.07113    0.03463   -0.02737    0.00686
O6    4    0.937989    1.329232    0.695092    11.00000    0.12397    0.04457 =
         0.05324    0.01193   -0.03850    0.00231
O7    4    0.551686    1.205140    0.684272    11.00000    0.09404    0.21093 =
         0.05469    0.01464    0.00888    0.05460
O8    4    0.377268    1.217864    0.591862    11.00000    0.07746    0.12269 =
         0.14240    0.05353    0.00676    0.05150
O9    4    0.183672    1.071594    0.787806    11.00000    0.08269    0.07925 =
         0.07067    0.02518   -0.00386    0.01854
O10   4    0.740450    0.938380    0.685266    11.00000    0.07759    0.07781 =
         0.10622    0.04127   -0.01923    0.00366
O11   4    0.504649    1.000343    0.814622    11.00000    0.09524    0.15290 =
         0.09936    0.05305    0.00130    0.03097
H9A   2    0.141492    1.102912    0.758077    11.00000   -1.50000
H9B   2    0.087260    1.020274    0.777225    11.00000   -1.50000
H10A  2    0.814275    0.916854    0.709166    11.00000   -1.50000
H10B  2    0.802956    1.002065    0.692011    11.00000   -1.50000
H11A  2    0.425247    1.025912    0.797707    11.00000   -1.50000
H11B  2    0.565911    0.995664    0.773451    11.00000   -1.50000
H1A   2    0.956565    0.611722    1.204352    11.00000    0.07376
H2A   2    0.887332    1.613992    0.661024    11.00000    0.07291
HKLF 4
REM  DMAP in P-1
REM R1 =  0.0492 for   5126 Fo > 4sig(Fo)  and  0.0610 for all   6426 data
REM    437 parameters refined using      9 restraints
END
WGHT      0.0740      0.5047
REM Highest difference peak  0.329,  deepest hole -0.359,  1-sigma level  0.039
Q1    1   0.5966  1.2841  0.6713  11.00000  0.05    0.33
Q2    1   0.6828  0.7150  0.8436  11.00000  0.05    0.27
Q3    1   0.7133  0.4531  0.8111  11.00000  0.05    0.19
Q4    1   0.1284  0.9815  0.7718  11.00000  0.05    0.18
Q5    1   1.0989  0.8371  0.7706  11.00000  0.05    0.17
Q6    1   0.8467  1.1877  0.6234  11.00000  0.05    0.17
Q7    1   0.6026  0.8357  0.9494  11.00000  0.05    0.16
Q8    1   0.9540  0.8505  0.9135  11.00000  0.05    0.16
Q9    1   0.3734  1.0331  0.8125  11.00000  0.05    0.16
Q10   1   0.9660  0.8094  0.9077  11.00000  0.05    0.16
Q11   1   0.4740  1.4401  0.2814  11.00000  0.05    0.16
Q12   1   0.7319  0.5198  1.0140  11.00000  0.05    0.16
Q13   1   0.6809  0.8170  0.8526  11.00000  0.05    0.16
Q14   1   0.4832  0.4372  0.8380  11.00000  0.05    0.15
Q15   1   0.6989  0.2453  0.9092  11.00000  0.05    0.15
Q16   1   0.7131  1.1468  0.5720  11.00000  0.05    0.15
Q17   1   1.1792  0.9311  1.0224  11.00000  0.05    0.15
Q18   1   0.8415  1.1799  0.7040  11.00000  0.05    0.14
Q19   1   0.4685  1.2820  0.6156  11.00000  0.05    0.14
Q20   1   0.8488  1.1508  0.5608  11.00000  0.05    0.14
;
data_global
_journal_date_recd_electronic     2014-08-25
_journal_date_accepted     2014-09-14
_journal_name_full     'Acta Crystallographica, Section E'
_journal_year     2014
_journal_volume     70
_journal_issue     10
_journal_page_first     221
_journal_page_last     223
_journal_paper_category     GO
_journal_paper_doi     10.1107/S1600536814020583
_journal_coeditor_code     SU2777
_publ_contact_author_name     'G. Chakkaravarthi'
_publ_contact_author_address
;
Department of Physics
CPCL Polytechnic College
Chennai 600 068
India
;
_publ_contact_author_email
                          'chakkaravarthi_2005@yahoo.com, anbu24663@yahoo.co.in'
_publ_contact_author_fax     ?
_publ_contact_author_phone     '09940334668'
_publ_section_title
;
Crystal structure of bis-(4-dimethylaminopyridinium) bis-(2-nitrobenzoate)
trihydrate
;
loop_
    _publ_author_name
    _publ_author_address
    'N. Sivakumar'
;
Department of Physics,
Presidency College,
Chennai 600 005,
India
;
    'S. Muralidharan'
;
Department of Physics,
Anna University,
Chennai 600 025,
India
;
    'G. Chakkaravarthi'
;
Department of Physics,
CPCL Polytechnic College,
Chennai 600 068,
India
;
    'D. Velmurugan'
;
Centre of Advanced Study in Crystallography and Biophysics,
University of Madras,
Chennai 600 025,
India
;
    'G. Anbalagan'
;
Department of Physics,
Presidency College,
Chennai 600 005,
India
;
_publ_section_synopsis
;
The title salt crystallized with two anions and two cations in the asymmetric
unit, together with three water molecules. In the crystal, the anions are
linked <i>via</i> O---H...O hydrogen bonds, involving the water molecules,
forming chains along [100] and the cations are linked to these chains by
N---H...O hydrogen bonds.
;
