# Supplementary material for: Crystal structure of bis[4-(di­methyl­amino)­pyridinium] bis(2-nitro­benzoate) trihydrate
Source: Acta Crystallogr Sect E Struct Rep Online. 2014 Sep 20;70(Pt 10):221–3. doi: 10.1107/S1600536814020583 (PMC4257197; doi:10.1107/S1600536814020583)
Supplement: Supplementary file 2 [file e-70-00221-Isup2.hkl]

#
# h,k,l, Fc-squared, Fo-squared, sigma(Fo-squared) and status flag
#
data_I
_shelx_title ' DMAP in P-1'
_shelx_refln_list_code          4
_shelx_F_calc_maximum      242.57
_exptl_crystal_F_000       668.00
_reflns_d_resolution_high  0.7973
 
loop_
 _symmetry_equiv_pos_as_xyz
 'x, y, z'
 '-x, -y, -z'
 
_cell_length_a     7.6163
_cell_length_b    12.7215
_cell_length_c    17.3478
_cell_angle_alpha 108.238
_cell_angle_beta   92.247
_cell_angle_gamma 101.512
 
_shelx_F_squared_multiplier     1.000
 
loop_
 _refln_index_h
 _refln_index_k
 _refln_index_l
 _refln_F_squared_calc
 _refln_F_squared_meas
 _refln_F_squared_sigma
 _refln_observed_status
   1   0   0     1517.99     1720.63     34.34 o
   2   0   0      806.57      913.05     10.98 o
   3   0   0      102.05      153.25      2.03 o
   4   0   0       59.95       76.63      1.48 o
   5   0   0        4.32        3.97      0.30 o
   6   0   0        1.47       -0.04      0.67 o
   7   0   0       31.30       30.50      1.06 o
   8   0   0       17.97       18.34      0.91 o
   9   0   0        1.00        1.53      0.65 o
  -9   1   0        5.24        8.46      0.79 o
  -8   1   0        4.92        5.82      0.92 o
  -7   1   0       20.87       20.84      0.91 o
  -6   1   0        0.18        0.63      0.84 o
  -5   1   0      140.04       98.40      1.51 o
  -4   1   0      350.60      286.98      3.68 o
  -3   1   0      589.04      536.30      7.36 o
  -2   1   0     5062.02     4441.72     73.59 o
  -1   1   0      252.92      207.80      2.33 o
   0   1   0      121.84      173.70      1.81 o
   1   1   0      480.98      592.24      6.91 o
   2   1   0     2126.93     2135.30     24.05 o
   3   1   0      156.27      140.97      1.89 o
   4   1   0       98.19       82.08      1.24 o
   5   1   0       24.83       23.10      0.62 o
   6   1   0        9.70        7.17      0.47 o
   7   1   0        3.62        2.95      0.55 o
   8   1   0       40.26       35.16      1.19 o
   9   1   0        0.54        1.18      1.05 o
  -9   2   0        0.72        1.38      1.29 o
  -8   2   0        3.04        4.28      0.64 o
  -7   2   0        1.52        0.88      0.51 o
  -6   2   0        5.98        6.60      1.42 o
  -5   2   0      282.91      261.32      4.40 o
  -4   2   0      614.68      664.24      9.13 o
  -3   2   0     3507.64     3428.68     45.81 o
  -2   2   0    17855.09    17810.38    511.14 o
  -1   2   0      362.82      343.43      3.23 o
   0   2   0        0.00       24.37      0.47 o
   1   2   0      103.08      141.11      2.36 o
   2   2   0      236.01      308.78      4.46 o
   3   2   0      403.70      390.93      6.24 o
   4   2   0       13.90       23.68      0.84 o
   5   2   0        0.53        0.18      0.24 o
   6   2   0       15.25       18.94      0.65 o
   7   2   0       11.86       13.21      1.00 o
   8   2   0        3.93        5.16      0.65 o
  -9   3   0        0.30       -0.10      0.81 o
  -8   3   0        1.96        0.32      0.50 o
  -7   3   0        2.51        1.03      0.52 o
  -6   3   0        5.15        2.15      1.28 o
  -5   3   0      135.61      121.96      1.98 o
  -4   3   0      123.77      127.04      1.99 o
  -3   3   0      689.07      659.50      9.04 o
  -2   3   0     1321.13     1180.13     14.20 o
  -1   3   0     2688.46     2787.64     33.99 o
   0   3   0    10043.88    10417.88    152.00 o
   1   3   0      927.13      955.22      8.98 o
   2   3   0     2929.69     2909.98     29.50 o
   3   3   0      312.29      326.62      3.76 o
   4   3   0      184.38      185.92      2.50 o
   5   3   0       35.07       32.83      1.11 o
   6   3   0        9.51       10.32      0.52 o
   7   3   0        0.00        0.28      0.41 o
   8   3   0        0.35        0.44      0.53 o
  -9   4   0        2.74        3.29      0.69 o
  -8   4   0       16.83       17.04      0.92 o
  -7   4   0      204.30      212.41      6.41 o
  -6   4   0       37.80       36.11      1.15 o
  -5   4   0       10.92        6.93      0.57 o
  -4   4   0      461.56      410.67      5.78 o
  -3   4   0        0.14        2.66      0.21 o
  -2   4   0      806.85      694.77      8.46 o
  -1   4   0     5192.17     5323.96     73.83 o
   0   4   0     1718.86     1905.09     18.90 o
   1   4   0     6758.66     7158.60     77.52 o
   2   4   0        8.78        4.37      0.16 o
   3   4   0      343.99      387.78      4.86 o
   4   4   0       16.61       17.83      0.51 o
   5   4   0       44.67       50.95      1.04 o
   6   4   0        9.73        7.18      0.46 o
   7   4   0        2.93        3.89      0.48 o
   8   4   0        9.99        9.71      0.72 o
  -9   5   0        1.51        1.05      0.64 o
  -8   5   0        2.12        1.80      0.55 o
  -7   5   0        2.95        2.38      0.77 o
  -6   5   0      304.71      301.65      7.07 o
  -5   5   0        4.85        5.84      0.51 o
  -4   5   0       35.45       31.70      0.91 o
  -3   5   0        0.42        0.15      0.21 o
  -2   5   0       14.52        6.08      0.26 o
  -1   5   0      362.74      405.89      4.56 o
   0   5   0      805.94      800.79      8.77 o
   1   5   0       15.01        6.70      0.28 o
   2   5   0       18.24       15.20      0.44 o
   3   5   0        6.80       11.30      0.41 o
   4   5   0       58.84       66.62      1.16 o
   5   5   0       82.87       77.71      1.38 o
   6   5   0        1.97        0.51      0.36 o
   7   5   0       23.11       28.38      0.90 o
   8   5   0        0.01        0.90      0.53 o
  -9   6   0        3.04        4.12      1.73 o
  -8   6   0        2.22        3.36      0.79 o
  -7   6   0       59.81       66.85      2.46 o
  -6   6   0       82.50       91.37      2.05 o
  -5   6   0       54.89       55.88      1.45 o
  -4   6   0       77.08       63.40      1.11 o
  -3   6   0       24.58       26.92      0.66 o
  -2   6   0     1233.72     1251.33     13.69 o
  -1   6   0     6279.95     6866.14     73.81 o
   0   6   0      105.03      125.91      1.59 o
   1   6   0     1021.39     1102.54     10.98 o
   2   6   0     2516.25     2659.42     31.83 o
   3   6   0      145.78      141.99      2.30 o
   4   6   0       27.34       23.55      0.74 o
   5   6   0       16.88       19.03      0.67 o
   6   6   0        8.22        7.71      0.95 o
   7   6   0        1.99        1.82      0.48 o
  -9   7   0        0.64        0.38      0.63 o
  -8   7   0       53.91       53.48      1.70 o
  -7   7   0      103.88      111.28      2.49 o
  -6   7   0       42.61       37.39      1.26 o
  -5   7   0        5.71        4.38      0.55 o
  -4   7   0        9.40       11.12      0.49 o
  -3   7   0        6.64        6.32      0.46 o
  -2   7   0       56.50       35.50      0.70 o
  -1   7   0        6.72       20.92      0.70 o
   0   7   0        0.12       10.46      0.39 o
   1   7   0      244.49      250.22      2.71 o
   2   7   0       74.24       77.77      1.31 o
   3   7   0       59.82       61.37      1.48 o
   4   7   0        5.88        6.83      0.69 o
   5   7   0        6.07        7.14      0.71 o
   6   7   0        2.11        0.58      0.50 o
   7   7   0       13.03       14.44      0.85 o
  -9   8   0        0.37        0.12      0.76 o
  -8   8   0        4.36        5.18      1.35 o
  -7   8   0       77.50       81.90      2.05 o
  -6   8   0      317.79      336.49      5.91 o
  -5   8   0      111.14      104.18      3.21 o
  -4   8   0        4.41        3.53      0.36 o
  -3   8   0       24.36       27.35      1.03 o
  -2   8   0      764.23      766.38      8.57 o
  -1   8   0       52.06       39.41      0.75 o
   0   8   0      490.62      585.91      7.37 o
   1   8   0       66.52       66.05      1.05 o
   2   8   0      110.26      116.85      1.81 o
   3   8   0       19.65       22.92      0.81 o
   4   8   0        0.23        1.50      0.81 o
   5   8   0        0.08       -0.01      0.56 o
   6   8   0       45.76       43.56      1.28 o
  -8   9   0        0.10        0.29      0.75 o
  -7   9   0       28.55       26.60      1.27 o
  -6   9   0        4.31        6.71      1.71 o
  -5   9   0       53.57       54.08      1.36 o
  -4   9   0        0.00       -0.14      0.34 o
  -3   9   0       13.83       14.97      0.55 o
  -2   9   0       15.60       12.57      0.54 o
  -1   9   0        7.55       25.53      1.41 o
   0   9   0        4.04        3.59      0.36 o
   1   9   0        9.15       12.68      0.53 o
   2   9   0      126.74      119.45      2.17 o
   3   9   0       20.86       23.09      0.83 o
   4   9   0        0.19       -0.26      0.40 o
   5   9   0        1.01        2.85      0.62 o
   6   9   0       17.66       14.63      0.89 o
  -8  10   0       52.59       64.13      1.96 o
  -7  10   0        0.05        0.79      0.77 o
  -6  10   0        5.17        8.41      0.87 o
  -5  10   0       13.79       16.38      0.84 o
  -4  10   0       37.24       34.26      1.35 o
  -3  10   0        5.55        5.40      0.49 o
  -2  10   0       71.00       70.96      1.62 o
  -1  10   0       21.98       19.84      0.71 o
   0  10   0       21.84       24.40      0.75 o
   1  10   0      377.73      332.00      4.51 o
   2  10   0       11.32        7.30      0.58 o
   3  10   0        0.66        2.56      0.50 o
   4  10   0        0.60       -0.08      0.47 o
   5  10   0        1.00        2.71      0.62 o
  -7  11   0       56.32       60.45      2.62 o
  -6  11   0       25.92       26.94      1.80 o
  -5  11   0       16.49       20.17      1.16 o
  -4  11   0        9.55        9.71      0.88 o
  -3  11   0       86.74       90.67      1.69 o
  -2  11   0       17.71       17.58      0.99 o
  -1  11   0       60.16       61.89      1.31 o
   0  11   0       37.47       18.39      0.85 o
   1  11   0        6.91        2.20      0.49 o
   2  11   0        0.72        1.06      0.53 o
   3  11   0       15.33       16.80      0.88 o
   4  11   0       45.47       51.14      1.48 o
  -7  12   0        3.74        1.31      1.10 o
  -6  12   0        0.47        0.14      0.93 o
  -5  12   0        5.69        4.47      1.05 o
  -4  12   0        0.03       -0.26      0.87 o
  -3  12   0        0.75        0.61      0.46 o
  -2  12   0        3.04        2.84      0.61 o
  -1  12   0      206.89      186.56      3.14 o
   0  12   0      126.22      122.31      3.23 o
   1  12   0        9.15       12.75      0.78 o
   2  12   0       14.48       13.11      0.79 o
   3  12   0        1.36        0.45      0.56 o
  -6  13   0        0.88       -0.93      0.93 o
  -5  13   0        1.20        0.01      0.93 o
  -4  13   0        7.40        5.10      1.05 o
  -3  13   0       26.36       25.47      1.37 o
  -2  13   0        1.18        2.60      0.58 o
  -1  13   0       30.06       20.53      1.47 o
   0  13   0        7.88        7.18      0.69 o
   1  13   0      117.89      113.79      2.36 o
   2  13   0        3.17        0.93      0.59 o
  -5  14   0        0.00       -0.93      0.93 o
  -4  14   0       13.69       14.53      1.40 o
  -3  14   0        1.00        1.02      0.61 o
  -2  14   0       20.67       19.75      1.00 o
  -1  14   0       13.72       12.32      0.96 o
   0  14   0        0.81        0.48      0.65 o
   1  14   0        0.08        0.03      0.65 o
  -3  15   0        1.71        2.00      1.14 o
  -2  15   0        1.30        0.33      0.62 o
  -1  15   0       11.41        7.57      0.57 o
   1 -15   1        0.77        0.53      0.72 o
   2 -15   1        5.06        1.98      0.68 o
   3 -15   1        2.54        1.99      1.05 o
   4 -15   1        1.28       -0.08      0.97 o
  -1 -14   1        7.20        7.56      0.97 o
   0 -14   1        1.97        1.51      0.62 o
   1 -14   1        2.13        1.95      0.66 o
   2 -14   1       16.99       18.74      0.98 o
   3 -14   1       10.39        8.12      0.87 o
   4 -14   1        0.03       -0.93      0.93 o
   5 -14   1       23.13       27.41      1.93 o
  -3 -13   1        0.00       -0.71      0.76 o
  -2 -13   1       23.82       27.84      1.48 o
  -1 -13   1        1.32       -0.27      0.51 o
   0 -13   1        1.23        0.11      0.53 o
   1 -13   1        0.00       -0.11      0.43 o
   2 -13   1       12.09       10.76      0.68 o
   3 -13   1       37.28       34.69      1.08 o
   4 -13   1       28.93       24.01      1.68 o
   5 -13   1       19.57       15.77      1.48 o
   6 -13   1        0.66       -0.16      1.05 o
  -4 -12   1        0.22        1.25      0.80 o
  -3 -12   1        0.53        1.81      0.57 o
  -2 -12   1       75.42       68.73      1.73 o
  -1 -12   1        4.94        4.31      0.62 o
   0 -12   1       24.17       20.18      0.79 o
   1 -12   1        4.31        2.42      0.46 o
   2 -12   1        1.47        1.96      0.48 o
   3 -12   1       70.86       67.00      1.45 o
   4 -12   1       32.33       35.83      1.48 o
   5 -12   1        1.64        1.22      0.77 o
   6 -12   1        9.99        9.79      1.35 o
   7 -12   1       12.29       13.37      1.94 o
  -5 -11   1       37.27       35.88      1.69 o
  -4 -11   1       20.86       25.40      1.07 o
  -3 -11   1        5.08        2.09      0.55 o
  -2 -11   1        8.22       13.45      0.77 o
  -1 -11   1       31.26       32.31      1.09 o
   0 -11   1        9.26        9.20      0.56 o
   1 -11   1        0.01       -0.36      0.36 o
   2 -11   1        2.83        4.00      0.48 o
   3 -11   1        2.23        3.38      0.46 o
   4 -11   1        0.12       -0.19      0.59 o
   5 -11   1        4.62        5.03      0.80 o
   6 -11   1      140.23      149.24      3.17 o
   7 -11   1       76.69       75.63      2.15 o
   8 -11   1       86.27       85.77      2.39 o
  -5 -10   1        4.23        5.60      0.69 o
  -4 -10   1       15.05       14.69      0.82 o
  -3 -10   1       14.39       16.91      0.81 o
  -2 -10   1       42.45       46.53      1.48 o
  -1 -10   1        5.68        3.18      0.40 o
   0 -10   1       14.91       14.27      0.67 o
   1 -10   1        1.43        0.22      0.31 o
   2 -10   1      120.82      101.15      1.74 o
   3 -10   1       38.43       34.33      0.81 o
   4 -10   1       60.67       69.45      1.56 o
   5 -10   1      340.26      361.56      6.92 o
   6 -10   1      175.63      198.00      3.90 o
   7 -10   1       31.57       37.00      1.50 o
   8 -10   1       10.45       13.36      1.06 o
  -6  -9   1        0.01        0.65      0.58 o
  -5  -9   1        4.41        3.99      0.60 o
  -4  -9   1       17.33       19.47      0.82 o
  -3  -9   1       10.51       16.77      0.78 o
  -2  -9   1       24.88       17.31      0.76 o
  -1  -9   1        0.43        1.48      0.31 o
   0  -9   1       11.10       13.32      0.53 o
   1  -9   1        2.62        2.82      0.34 o
   2  -9   1       82.86       77.16      1.22 o
   3  -9   1        2.45        4.63      0.41 o
   4  -9   1       88.73       86.02      1.53 o
   5  -9   1       31.69       31.54      1.05 o
   6  -9   1        1.57        3.10      0.72 o
   7  -9   1        0.14        0.23      0.90 o
   8  -9   1       14.11       21.97      1.21 o
  -6  -8   1        7.51        7.97      0.84 o
  -5  -8   1        0.00       -0.29      0.47 o
  -4  -8   1        0.04       -0.43      0.43 o
  -3  -8   1       40.81       49.94      1.21 o
  -2  -8   1       33.37       30.31      0.83 o
  -1  -8   1       31.31       38.79      0.93 o
   0  -8   1       22.92       21.48      0.51 o
   1  -8   1        0.98        2.35      0.39 o
   2  -8   1       90.62       83.20      1.28 o
   3  -8   1       71.93       70.85      1.28 o
   4  -8   1        1.37        0.76      0.32 o
   5  -8   1      118.54      100.77      1.96 o
   6  -8   1       57.86       60.02      1.68 o
   7  -8   1      112.78      118.24      2.62 o
   8  -8   1        3.37        3.07      1.23 o
   9  -8   1        2.18        2.24      1.30 o
  -7  -7   1        2.49        3.90      0.59 o
  -6  -7   1        0.10       -0.51      0.51 o
  -5  -7   1       20.25       21.72      0.82 o
  -4  -7   1        1.03        0.42      0.38 o
  -3  -7   1       54.39       57.86      1.28 o
  -2  -7   1        2.10        0.72      0.20 o
  -1  -7   1       80.07       72.44      0.95 o
   0  -7   1       86.58       92.55      1.27 o
   1  -7   1      869.94      962.49     10.58 o
   2  -7   1       94.99       96.12      1.34 o
   3  -7   1        8.97        9.13      0.44 o
   4  -7   1       98.36       94.28      1.53 o
   5  -7   1        1.46        0.26      0.49 o
   6  -7   1       45.75       51.08      1.50 o
   7  -7   1        3.45        3.74      0.74 o
   8  -7   1       15.66       16.62      1.02 o
   9  -7   1        0.04       -0.21      0.59 o
  -7  -6   1       29.00       31.85      0.98 o
  -6  -6   1       19.32       17.37      0.69 o
  -5  -6   1        0.01       -0.29      0.29 o
  -4  -6   1       84.09       83.88      1.46 o
  -3  -6   1      577.86      619.70      8.57 o
  -2  -6   1      180.13      190.39      2.31 o
  -1  -6   1      243.47      278.97      2.94 o
   0  -6   1      194.56      224.49      2.64 o
   1  -6   1        0.82        1.55      0.58 o
   2  -6   1      379.79      372.20      4.26 o
   3  -6   1       11.59       10.43      0.44 o
   4  -6   1        0.01        0.27      0.29 o
   5  -6   1      108.99      118.31      2.42 o
   6  -6   1      175.57      178.74      3.40 o
   7  -6   1        1.29        2.42      0.92 o
   8  -6   1       16.74       16.14      1.00 o
   9  -6   1        8.67        8.65      0.87 o
  -8  -5   1        7.71        8.95      0.72 o
  -7  -5   1       10.16       12.34      0.67 o
  -6  -5   1       12.90       14.01      0.70 o
  -5  -5   1       53.03       44.66      1.04 o
  -4  -5   1        7.12        5.88      0.37 o
  -3  -5   1      566.96      570.36      6.30 o
  -2  -5   1       15.91       10.50      0.33 o
  -1  -5   1      188.77      191.98      2.06 o
   0  -5   1       70.44       83.49      1.18 o
   1  -5   1      882.21      841.83      9.23 o
   2  -5   1       13.22       18.21      0.42 o
   3  -5   1        1.67        1.37      0.22 o
   4  -5   1        8.72       15.96      0.75 o
   5  -5   1       52.61       55.65      1.93 o
   6  -5   1       77.12       79.45      1.84 o
   7  -5   1       17.40       12.10      0.77 o
   8  -5   1       23.79       19.00      0.87 o
   9  -5   1        3.31        3.99      0.75 o
  -8  -4   1        3.91        2.83      0.58 o
  -7  -4   1       13.23       12.07      1.05 o
  -6  -4   1       57.41       51.90      1.11 o
  -5  -4   1        0.72        0.71      0.32 o
  -4  -4   1       14.31       17.14      0.65 o
  -3  -4   1       19.58       21.80      0.66 o
  -2  -4   1        5.19        2.17      0.14 o
  -1  -4   1       95.32       83.20      1.15 o
   0  -4   1      293.64      291.84      3.29 o
   1  -4   1     7196.57     7187.71    123.42 o
   2  -4   1      225.01      214.71      3.05 o
   3  -4   1      110.14      114.02      1.61 o
   4  -4   1       16.76       13.19      0.62 o
   5  -4   1      134.75      128.95      3.05 o
   6  -4   1       30.20       21.65      1.04 o
   7  -4   1        5.41        7.13      1.68 o
   8  -4   1       33.93       37.20      1.25 o
   9  -4   1        0.03        0.07      0.65 o
  -8  -3   1        2.88        4.73      0.68 o
  -7  -3   1       19.73       20.38      0.82 o
  -6  -3   1        3.59        5.24      0.47 o
  -5  -3   1       23.28       24.45      0.73 o
  -4  -3   1        8.45       11.52      0.47 o
  -3  -3   1     1066.86     1112.75     13.23 o
  -2  -3   1      157.45      128.60      1.72 o
  -1  -3   1     1455.55     1378.17     12.95 o
   0  -3   1       55.89       56.65      0.81 o
   1  -3   1     4688.59     4604.73    101.78 o
   2  -3   1      106.65       98.24      1.68 o
   3  -3   1        8.65        8.66      0.88 o
   4  -3   1       44.78       55.23      1.24 o
   5  -3   1       50.42       43.07      1.51 o
   6  -3   1       40.08       34.76      1.13 o
   7  -3   1        4.31        6.25      0.51 o
   8  -3   1        7.71        6.63      0.68 o
   9  -3   1       10.25        9.45      0.80 o
  -8  -2   1       29.90       32.82      1.38 o
  -7  -2   1       47.08       44.73      1.14 o
  -6  -2   1        0.03        0.05      0.34 o
  -5  -2   1        5.36        3.07      0.29 o
  -4  -2   1        1.88        3.90      0.18 o
  -3  -2   1     1595.92     1697.54     18.86 o
  -2  -2   1       34.85       41.06      0.89 o
  -1  -2   1     3575.53     3585.77     31.98 o
   0  -2   1        0.07        8.92      0.23 o
   1  -2   1     6569.41     6570.27    141.12 o
   2  -2   1      469.83      465.09      7.46 o
   3  -2   1     2882.33     2750.11     36.79 o
   4  -2   1      620.87      616.38      8.48 o
   5  -2   1       28.45       29.93      0.77 o
   6  -2   1       30.83       39.87      1.01 o
   7  -2   1       12.87       10.19      0.59 o
   8  -2   1        1.82        4.14      0.57 o
   9  -2   1        0.34        0.69      0.56 o
  -9  -1   1        1.29        3.81      1.05 o
  -8  -1   1        0.21        0.60      0.53 o
  -7  -1   1        1.54        1.45      0.49 o
  -6  -1   1        8.65       11.20      0.57 o
  -5  -1   1      114.77      112.03      1.65 o
  -4  -1   1      462.98      473.97      5.90 o
  -3  -1   1        1.60        1.42      0.37 o
  -2  -1   1     1277.65     1161.47     12.88 o
  -1  -1   1      172.60      166.33      2.02 o
   0  -1   1       15.21       18.76      0.21 o
   1  -1   1     1958.26     2128.30     43.49 o
   2  -1   1      273.81      289.45      4.74 o
   3  -1   1     3467.82     3480.16     85.73 o
   4  -1   1      670.83      751.42     10.30 o
   5  -1   1       34.46       34.25      0.78 o
   6  -1   1       83.89       72.11      1.43 o
   7  -1   1      152.43      136.96      2.70 o
   8  -1   1        0.50       -0.25      0.97 o
   9  -1   1       13.66       15.57      1.55 o
  -9   0   1        5.42        4.88      0.76 o
  -8   0   1        4.32        5.00      0.64 o
  -7   0   1        9.83        9.54      0.75 o
  -6   0   1       57.61       54.70      1.35 o
  -5   0   1       80.06       71.98      1.19 o
  -4   0   1      186.08      205.81      3.12 o
  -3   0   1      626.31      650.49      7.92 o
  -2   0   1        3.63        4.66      0.36 o
  -1   0   1     2707.61     2929.33     41.49 o
   0   0   1        2.93        1.96      0.10 o
   1   0   1      116.93      103.21      1.34 o
   2   0   1       60.47       82.16      1.53 o
   3   0   1       23.44       24.50      1.37 o
   4   0   1      178.14      152.87      2.11 o
   5   0   1      203.84      219.23      2.96 o
   6   0   1        4.35        4.66      0.43 o
   7   0   1        8.14        9.71      0.65 o
   8   0   1       13.90       12.05      1.81 o
   9   0   1        8.35        8.07      0.79 o
  -9   1   1       16.53       18.30      1.02 o
  -8   1   1       11.25       11.64      1.25 o
  -7   1   1       45.55       39.52      1.17 o
  -6   1   1      223.83      224.18      3.08 o
  -5   1   1        0.89        0.96      0.76 o
  -4   1   1      246.06      226.35      2.95 o
  -3   1   1        3.29        0.39      0.29 o
  -2   1   1       28.89       29.13      0.61 o
  -1   1   1     1748.48     1652.71     19.59 o
   0   1   1       31.17       41.35      0.57 o
   1   1   1     1765.08     1855.34     22.76 o
   2   1   1      123.01      101.23      2.77 o
   3   1   1     4932.34     4935.70    130.77 o
   4   1   1      368.14      367.80      5.33 o
   5   1   1      171.15      162.54      2.27 o
   6   1   1       29.16       25.25      0.74 o
   7   1   1        8.97        7.09      0.56 o
   8   1   1        1.50        1.10      0.53 o
   9   1   1        3.35        3.33      1.76 o
  -9   2   1        0.69        1.29      0.65 o
  -8   2   1        5.99        5.57      0.64 o
  -7   2   1       30.19       25.51      0.90 o
  -6   2   1       18.26       16.93      0.69 o
  -5   2   1       39.75       28.47      0.67 o
  -4   2   1      274.57      303.83      4.34 o
  -3   2   1     2686.00     2572.92     34.32 o
  -2   2   1       92.83       83.51      1.48 o
  -1   2   1      578.31      613.44      6.16 o
   0   2   1       16.45       26.26      0.30 o
   1   2   1      104.76       84.87      1.07 o
   2   2   1     1067.53      942.36     10.70 o
   3   2   1     1188.60     1139.46     15.64 o
   4   2   1        0.10        1.03      0.36 o
   5   2   1       40.73       35.50      0.99 o
   6   2   1        0.45       -0.29      0.51 o
   7   2   1      112.34      119.24      2.41 o
   8   2   1        0.03       -0.43      0.43 o
  -9   3   1        2.89        4.36      0.76 o
  -8   3   1        4.10        4.41      0.64 o
  -7   3   1        0.38       -0.05      0.66 o
  -6   3   1      373.32      369.04      8.22 o
  -5   3   1       38.06       35.23      0.85 o
  -4   3   1        0.00       -0.24      0.24 o
  -3   3   1       32.05       55.20      1.00 o
  -2   3   1      754.60      649.37      7.91 o
  -1   3   1     1472.07     1422.44     14.17 o
   0   3   1       18.33       32.11      0.50 o
   1   3   1      224.92      213.47      3.10 o
   2   3   1       26.75       15.77      0.48 o
   3   3   1      236.28      218.77      2.93 o
   4   3   1      158.31      194.76      5.00 o
   5   3   1        0.08        0.92      0.62 o
   6   3   1        5.12        7.23      0.51 o
   7   3   1        0.38        0.30      0.39 o
   8   3   1        6.18        4.38      0.59 o
  -9   4   1        0.81       -0.08      0.68 o
  -8   4   1       12.83        9.42      0.67 o
  -7   4   1      101.72       99.30      1.93 o
  -6   4   1       67.17       64.83      1.58 o
  -5   4   1        9.96        8.69      0.45 o
  -4   4   1       88.35       95.37      1.59 o
  -3   4   1      120.92      141.91      1.95 o
  -2   4   1        1.91        7.09      0.36 o
  -1   4   1      122.28      130.97      1.58 o
   0   4   1       13.88       11.22      0.36 o
   1   4   1       89.25       82.88      1.05 o
   2   4   1       22.25       35.79      0.97 o
   3   4   1      197.13      232.21      3.51 o
   4   4   1        0.02        0.34      0.24 o
   5   4   1       89.62       98.15      1.60 o
   6   4   1       11.18       11.96      0.51 o
   7   4   1        1.64        3.17      0.48 o
   8   4   1        0.71        1.13      0.52 o
  -9   5   1        1.11       -0.41      0.61 o
  -8   5   1       33.51       33.55      1.07 o
  -7   5   1       41.42       44.71      1.59 o
  -6   5   1        4.25        3.06      0.53 o
  -5   5   1       10.91       13.07      0.72 o
  -4   5   1      187.50      194.14      2.95 o
  -3   5   1       70.37       80.02      1.25 o
  -2   5   1        1.10        0.92      0.25 o
  -1   5   1      355.58      331.62      3.77 o
   0   5   1        0.24        0.12      0.12 o
   1   5   1        1.73        0.56      0.17 o
   2   5   1      541.42      568.16      6.35 o
   3   5   1      230.53      256.56      3.35 o
   4   5   1       41.77       43.35      0.96 o
   5   5   1       12.64       10.81      0.50 o
   6   5   1        1.25        1.14      0.40 o
   7   5   1       10.75       11.56      0.66 o
  -9   6   1        0.90        0.56      0.62 o
  -8   6   1        1.05        0.65      0.55 o
  -7   6   1        1.12        1.20      0.62 o
  -6   6   1       19.03       19.91      1.04 o
  -5   6   1       29.63       37.05      1.17 o
  -4   6   1        5.13        4.07      0.36 o
  -3   6   1       54.77       55.38      1.01 o
  -2   6   1      685.95      708.98      7.87 o
  -1   6   1      196.03      193.80      2.32 o
   0   6   1       13.20       16.20      0.43 o
   1   6   1      274.08      274.41      2.94 o
   2   6   1        0.80        1.17      0.31 o
   3   6   1      132.96      135.89      2.22 o
   4   6   1       18.81       15.82      0.76 o
   5   6   1       11.07       16.44      0.62 o
   6   6   1        0.15        0.20      0.50 o
   7   6   1       10.76        9.44      0.67 o
  -9   7   1        1.19        1.55      0.81 o
  -8   7   1        8.18        3.66      0.75 o
  -7   7   1       31.83       32.09      1.24 o
  -6   7   1        5.63        4.92      0.83 o
  -5   7   1       76.83       69.85      1.69 o
  -4   7   1       35.01       34.47      0.74 o
  -3   7   1      424.89      490.03      6.21 o
  -2   7   1       42.22       31.04      0.63 o
  -1   7   1        0.45       -0.19      0.27 o
   0   7   1        1.69        2.37      0.38 o
   1   7   1       93.99      120.00      1.45 o
   2   7   1        2.41        0.67      0.25 o
   3   7   1        4.04        5.30      0.39 o
   4   7   1       51.59       55.35      1.30 o
   5   7   1       89.89       89.38      1.78 o
   6   7   1        1.62        2.36      0.64 o
   7   7   1       51.26       61.82      1.60 o
  -8   8   1       15.82       17.10      1.33 o
  -7   8   1       56.68       55.25      1.68 o
  -6   8   1       71.35       72.42      2.35 o
  -5   8   1       11.59        8.38      0.70 o
  -4   8   1        1.43        2.27      0.38 o
  -3   8   1       26.17       21.87      0.64 o
  -2   8   1        7.43        6.49      0.44 o
  -1   8   1       74.38       88.37      1.45 o
   0   8   1       17.11       20.37      0.62 o
   1   8   1        0.34        1.44      0.30 o
   2   8   1       50.54       37.93      0.88 o
   3   8   1        4.75        2.82      0.40 o
   4   8   1        0.86        1.04      0.40 o
   5   8   1        5.01        6.72      0.74 o
   6   8   1        0.63       -0.15      0.51 o
  -8   9   1       27.57       31.20      1.70 o
  -7   9   1       36.29       36.18      1.37 o
  -6   9   1        1.28        2.94      0.64 o
  -5   9   1        4.89        6.68      0.71 o
  -4   9   1       61.40       59.59      1.20 o
  -3   9   1      251.90      246.92      3.47 o
  -2   9   1       27.56       24.91      0.75 o
  -1   9   1        2.13        2.70      0.35 o
   0   9   1        4.23        2.86      0.35 o
   1   9   1        3.08        1.59      0.32 o
   2   9   1      225.15      227.72      3.60 o
   3   9   1        4.16        2.75      0.48 o
   4   9   1        7.89        7.70      0.62 o
   5   9   1        0.00       -0.08      0.49 o
   6   9   1        3.63        2.97      0.76 o
  -8  10   1        0.16        1.02      1.94 o
  -7  10   1        6.43        4.43      1.32 o
  -6  10   1       26.13       30.10      1.80 o
  -5  10   1        9.20        6.64      0.80 o
  -4  10   1       23.70       19.74      0.87 o
  -3  10   1       66.84       72.22      1.41 o
  -2  10   1       12.47       15.11      0.64 o
  -1  10   1        1.94        1.91      0.65 o
   0  10   1        0.41       -0.30      0.30 o
   1  10   1       22.70       26.49      0.83 o
   2  10   1        3.30        4.88      0.55 o
   3  10   1        0.18       -0.12      0.47 o
   4  10   1        8.12        9.75      0.72 o
   5  10   1       57.23       62.52      1.66 o
  -7  11   1       26.27       32.08      1.98 o
  -6  11   1       18.72       20.43      1.55 o
  -5  11   1        4.62        3.85      0.93 o
  -4  11   1       17.21       15.74      1.30 o
  -3  11   1        0.40        0.53      0.42 o
  -2  11   1        0.13       -0.31      0.38 o
  -1  11   1        4.33        2.82      0.45 o
   0  11   1        9.52        7.73      0.37 o
   1  11   1       33.39       29.56      1.02 o
   2  11   1       42.57       45.10      1.31 o
   3  11   1       12.32       12.85      0.81 o
   4  11   1       12.31       12.03      0.86 o
  -7  12   1        0.93        0.45      1.05 o
  -6  12   1        2.34        0.46      0.97 o
  -5  12   1        5.69        2.69      1.05 o
  -4  12   1        1.05        0.72      0.97 o
  -3  12   1        1.85        1.08      0.52 o
  -2  12   1       94.81       89.59      1.97 o
  -1  12   1        2.19        1.84      0.48 o
   0  12   1        0.24       -0.38      0.38 o
   1  12   1        0.05        0.47      0.46 o
   2  12   1        3.88        5.03      0.71 o
   3  12   1        7.70        8.81      0.79 o
  -6  13   1        2.73        0.79      1.12 o
  -5  13   1        1.78        1.06      1.00 o
  -4  13   1        0.07       -0.80      0.80 o
  -3  13   1        2.14        3.28      0.62 o
  -2  13   1        5.98        4.36      0.62 o
  -1  13   1        4.29        3.65      0.48 o
   0  13   1        0.26       -0.04      0.59 o
   1  13   1        4.39        3.65      0.76 o
   2  13   1        1.83        0.38      0.56 o
  -5  14   1       10.36       11.52      1.43 o
  -4  14   1        9.52        7.47      1.18 o
  -3  14   1       14.53       14.01      0.89 o
  -2  14   1       26.63       27.34      1.14 o
  -1  14   1        3.18        4.39      0.43 o
   0  14   1        0.21        0.34      0.64 o
   1  14   1        0.82        0.24      0.97 o
   0 -15   2        7.78        9.59      0.87 o
   1 -15   2        5.38        2.90      1.02 o
   2 -15   2        0.79        0.79      0.89 o
   3 -15   2       10.23       11.18      1.35 o
   4 -15   2        6.18        9.27      1.48 o
  -2 -14   2        1.36        0.41      0.83 o
  -1 -14   2        5.09        4.37      0.73 o
   0 -14   2        1.09       -0.02      0.53 o
   1 -14   2        2.05        2.02      0.61 o
   2 -14   2       33.36       33.99      1.12 o
   3 -14   2       33.68       33.38      1.52 o
   4 -14   2       21.32       18.52      2.91 o
   5 -14   2        2.50        2.82      1.10 o
  -3 -13   2        7.12        5.02      0.73 o
  -2 -13   2        0.66        0.17      0.79 o
  -1 -13   2       44.93       30.94      1.19 o
   0 -13   2        0.10       -0.07      0.47 o
   1 -13   2        4.45        4.10      0.53 o
   2 -13   2        7.12        6.04      0.57 o
   3 -13   2        0.03       -0.43      0.43 o
   4 -13   2        8.74        6.40      0.90 o
   5 -13   2        0.22        0.29      0.76 o
   6 -13   2        1.29        4.45      1.23 o
  -4 -12   2        3.04        3.77      0.67 o
  -3 -12   2       22.97       22.05      1.01 o
  -2 -12   2       41.22       38.42      1.28 o
  -1 -12   2      134.53      139.49      2.63 o
   0 -12   2       23.22       17.10      0.74 o
   1 -12   2       34.46       38.82      1.03 o
   2 -12   2      133.81      127.21      2.19 o
   3 -12   2       27.57       26.90      1.03 o
   4 -12   2        0.47       -0.59      0.59 o
   5 -12   2        0.18       -0.24      0.84 o
   6 -12   2       31.92       35.87      3.64 o
   7 -12   2        8.79        9.08      1.35 o
  -5 -11   2        0.03        0.11      0.82 o
  -4 -11   2        0.02       -0.48      0.48 o
  -3 -11   2        6.52        4.21      0.61 o
  -2 -11   2       15.66       10.49      0.97 o
  -1 -11   2       18.70       18.40      1.12 o
   0 -11   2       30.23       25.44      0.85 o
   1 -11   2       30.44       33.90      0.93 o
   2 -11   2      126.83      112.12      1.93 o
   3 -11   2       48.10       45.34      1.14 o
   4 -11   2        0.00       -0.53      0.53 o
   5 -11   2      162.23      160.72      3.42 o
   6 -11   2       34.88       39.01      1.32 o
   7 -11   2       77.09       85.13      2.28 o
   8 -11   2       22.05       25.24      1.39 o
  -5 -10   2        6.04        5.45      0.66 o
  -4 -10   2       57.02       61.98      1.54 o
  -3 -10   2       59.03       59.07      1.42 o
  -2 -10   2       59.79       69.29      1.55 o
  -1 -10   2       22.07       24.93      0.77 o
   0 -10   2      198.23      159.72      2.42 o
   1 -10   2        8.21        6.00      0.46 o
   2 -10   2       38.32       41.78      1.00 o
   3 -10   2        6.02        4.76      0.43 o
   4 -10   2        7.87        8.56      0.84 o
   5 -10   2       27.45       29.05      1.09 o
   6 -10   2       37.91       45.08      1.52 o
   7 -10   2        0.79        1.45      0.75 o
   8 -10   2       15.60       18.02      1.16 o
  -6  -9   2        0.14       -0.07      0.50 o
  -5  -9   2       13.10       14.93      0.82 o
  -4  -9   2       33.38       34.27      1.10 o
  -3  -9   2       53.81       52.45      1.30 o
  -2  -9   2      202.97      229.04      3.64 o
  -1  -9   2        1.53        1.48      0.32 o
   0  -9   2      102.00       88.02      1.48 o
   1  -9   2        3.04        5.01      0.34 o
   2  -9   2        3.97        4.58      0.84 o
   3  -9   2       76.82       64.77      1.54 o
   4  -9   2       67.44       65.73      1.49 o
   5  -9   2        0.27        1.54      1.12 o
   6  -9   2       14.98       18.30      1.06 o
   7  -9   2        0.29       -0.53      1.24 o
   8  -9   2       16.87       21.01      2.21 o
  -6  -8   2        0.49       -0.09      0.50 o
  -5  -8   2       15.18       19.39      1.37 o
  -4  -8   2        3.53        4.06      0.50 o
  -3  -8   2       18.68       16.78      0.69 o
  -2  -8   2        1.74       -0.15      0.24 o
  -1  -8   2       18.21        9.97      0.40 o
   0  -8   2       11.60       18.06      0.58 o
   1  -8   2      877.89      874.43      9.71 o
   2  -8   2      127.75      151.96      2.01 o
   3  -8   2      141.64      128.24      1.96 o
   4  -8   2      231.58      223.19      3.52 o
   5  -8   2      104.41       94.96      1.87 o
   6  -8   2       83.42       71.16      1.84 o
   7  -8   2       16.46       14.94      0.98 o
   8  -8   2       14.79       15.31      1.95 o
   9  -8   2        0.36       -0.93      0.93 o
  -7  -7   2        5.06        6.61      0.66 o
  -6  -7   2        2.94        3.10      0.70 o
  -5  -7   2        0.81        1.62      0.45 o
  -4  -7   2       18.14       14.46      0.67 o
  -3  -7   2      255.39      278.36      4.20 o
  -2  -7   2       54.75       55.79      0.80 o
  -1  -7   2      287.10      308.30      3.44 o
   0  -7   2     1708.06     1865.81     20.27 o
   1  -7   2     1284.81     1348.50     14.73 o
   2  -7   2      171.14      212.59      2.59 o
   3  -7   2        9.04       12.39      0.52 o
   4  -7   2       46.10       41.39      0.89 o
   5  -7   2       16.91       12.67      0.88 o
   6  -7   2       30.93       34.04      1.24 o
   7  -7   2       23.32       24.16      1.06 o
   8  -7   2       14.13       14.14      0.93 o
   9  -7   2        0.25       -0.64      0.64 o
  -7  -6   2        6.11        9.51      0.90 o
  -6  -6   2        0.52        1.89      0.43 o
  -5  -6   2       27.01       24.87      0.75 o
  -4  -6   2       77.02       71.04      1.29 o
  -3  -6   2       42.07       48.14      1.09 o
  -2  -6   2      224.37      244.18      2.62 o
  -1  -6   2     3344.73     3623.65     35.70 o
   0  -6   2      224.00      240.25      2.84 o
   1  -6   2       81.29       76.54      1.36 o
   2  -6   2      188.91      158.96      2.22 o
   3  -6   2      316.58      320.84      4.15 o
   4  -6   2      192.04      196.04      3.10 o
   5  -6   2       37.43       36.56      1.69 o
   6  -6   2       15.38       12.19      0.86 o
   7  -6   2        0.71        0.25      0.55 o
   8  -6   2        1.88        0.88      0.66 o
   9  -6   2        0.49       -0.12      0.94 o
  -8  -5   2        1.82        0.66      0.58 o
  -7  -5   2        2.21        2.34      0.53 o
  -6  -5   2        3.12        3.38      0.65 o
  -5  -5   2      149.91      148.55      2.23 o
  -4  -5   2      148.37      126.27      1.92 o
  -3  -5   2     1117.58     1069.98     11.55 o
  -2  -5   2       92.72      106.90      1.35 o
  -1  -5   2        8.05        9.68      0.30 o
   0  -5   2     1771.16     1780.35     19.26 o
   1  -5   2      783.66      836.64      9.18 o
   2  -5   2     1113.07     1026.73     12.43 o
   3  -5   2      404.30      383.92      4.87 o
   4  -5   2      753.18      739.62     10.18 o
   5  -5   2       90.62       89.16      1.92 o
   6  -5   2        6.95        3.45      0.89 o
   7  -5   2        1.40       -0.60      1.10 o
   8  -5   2        0.06       -0.55      0.55 o
   9  -5   2        0.08        0.64      0.76 o
  -8  -4   2        4.07        2.40      0.59 o
  -7  -4   2        2.62        3.40      0.47 o
  -6  -4   2       15.25       12.18      0.55 o
  -5  -4   2        4.64        3.13      0.35 o
  -4  -4   2       33.41       20.45      0.59 o
  -3  -4   2      874.25      856.91      9.26 o
  -2  -4   2      155.61      180.13      1.93 o
  -1  -4   2     4864.14     4785.26     67.59 o
   0  -4   2    21065.14    19227.17    441.92 o
   1  -4   2     2947.87     2947.44     35.14 o
   2  -4   2      335.30      357.95      5.13 o
   3  -4   2       95.98      113.52      4.42 o
   4  -4   2        0.01        0.32      0.38 o
   5  -4   2       38.27       44.35      1.19 o
   6  -4   2       84.41       80.31      1.84 o
   7  -4   2       72.04       67.18      1.73 o
   8  -4   2       15.78       19.67      0.83 o
   9  -4   2        1.30        0.26      0.64 o
  -8  -3   2        2.94        2.64      0.62 o
  -7  -3   2        0.60       -0.28      0.46 o
  -6  -3   2       13.14       10.86      0.90 o
  -5  -3   2      327.23      311.96      4.57 o
  -4  -3   2        5.02        5.13      0.39 o
  -3  -3   2       18.44       15.00      0.55 o
  -2  -3   2      701.23      758.81      7.50 o
  -1  -3   2     3983.00     4041.66     57.20 o
   0  -3   2    27980.60    25333.09   1301.34 o
   1  -3   2     2926.48     2870.97     38.10 o
   2  -3   2       80.25       54.58      1.19 o
   3  -3   2      441.73      445.33      9.01 o
   4  -3   2     1240.52     1285.11     25.02 o
   5  -3   2       89.71       88.83      1.84 o
   6  -3   2        0.70        1.53      0.68 o
   7  -3   2        2.35        0.33      0.59 o
   8  -3   2        0.37       -0.50      0.50 o
   9  -3   2        4.92        4.98      0.69 o
  -9  -2   2        9.22       13.96      1.35 o
  -8  -2   2        0.45        0.01      0.53 o
  -7  -2   2        2.48        2.20      0.47 o
  -6  -2   2       18.64       14.85      0.81 o
  -5  -2   2        1.95        2.22      0.24 o
  -4  -2   2       51.46       46.54      0.66 o
  -3  -2   2      233.39      198.21      2.32 o
  -2  -2   2       48.15       35.22      0.67 o
  -1  -2   2     2958.82     3004.80     56.92 o
   0  -2   2    15606.03    15681.38    184.09 o
   1  -2   2      107.18      112.07      1.95 o
   2  -2   2        3.38        0.90      0.45 o
   3  -2   2     1231.19     1243.63     19.85 o
   4  -2   2      251.89      268.04      4.61 o
   5  -2   2       39.10       35.03      0.83 o
   6  -2   2       34.47       34.14      0.93 o
   7  -2   2       35.29       30.08      0.92 o
   8  -2   2        2.83        3.23      0.54 o
   9  -2   2        0.07        0.54      0.56 o
  -9  -1   2        0.13        0.32      0.93 o
  -8  -1   2        5.21        5.83      0.65 o
  -7  -1   2        5.99        4.86      0.54 o
  -6  -1   2      124.74      127.57      2.17 o
  -5  -1   2      311.41      283.34      3.32 o
  -4  -1   2      966.12     1051.11     11.43 o
  -3  -1   2      356.71      321.39      3.61 o
  -2  -1   2    23996.65    22688.31   1240.02 o
  -1  -1   2      427.45      365.06      4.08 o
   0  -1   2      407.61      599.57      5.45 o
   1  -1   2        8.59       13.90      0.28 o
   2  -1   2       50.36       82.62      1.52 o
   3  -1   2     1726.12     1689.39     26.68 o
   4  -1   2       99.81       84.24      1.73 o
   5  -1   2       35.40       32.11      0.85 o
   6  -1   2       11.90       13.14      0.61 o
   7  -1   2       25.67       25.42      0.92 o
   8  -1   2        2.30        2.23      0.57 o
   9  -1   2        0.16        0.49      0.56 o
  -9   0   2        3.18        4.16      0.76 o
  -8   0   2        5.11        3.47      0.64 o
  -7   0   2       49.37       45.13      1.54 o
  -6   0   2      132.47      126.54      1.92 o
  -5   0   2      121.07      111.11      1.66 o
  -4   0   2      766.95      812.59      9.90 o
  -3   0   2      213.77      279.67      3.52 o
  -2   0   2    58842.33    53086.78   1555.32 o
  -1   0   2      247.85      346.15      3.28 o
   0   0   2     3534.04     3486.95     47.94 o
   1   0   2      708.68      773.57     10.78 o
   2   0   2     1916.76     1886.37     29.68 o
   3   0   2      339.00      382.29      6.33 o
   4   0   2      975.98     1025.36     14.17 o
   5   0   2      276.50      279.41      3.68 o
   6   0   2      107.18      112.81      1.75 o
   7   0   2       13.60       10.33      0.65 o
   8   0   2        0.08        0.00      0.54 o
   9   0   2        1.56        0.44      0.57 o
  -9   1   2        1.79        1.25      0.74 o
  -8   1   2        1.29        0.80      0.53 o
  -7   1   2       12.19       15.64      0.82 o
  -6   1   2       89.14       77.46      1.36 o
  -5   1   2       82.40       87.61      1.39 o
  -4   1   2     2953.41     2905.05     34.66 o
  -3   1   2     1922.63     1912.55     22.87 o
  -2   1   2     5744.65     5932.94    103.63 o
  -1   1   2      215.93      252.60      2.83 o
   0   1   2     5293.25     4449.90    210.52 o
   1   1   2      107.95       98.22      1.32 o
   2   1   2     1417.81     1354.51     16.65 o
   3   1   2      932.77      994.01     13.69 o
   4   1   2      996.04      988.43     13.70 o
   5   1   2        4.86        2.90      0.41 o
   6   1   2       39.48       38.37      0.93 o
   7   1   2       36.11       33.43      1.06 o
   8   1   2        2.69        1.96      0.54 o
  -9   2   2        1.03        0.88      0.65 o
  -8   2   2        2.35        2.51      0.96 o
  -7   2   2      158.79      160.52      3.85 o
  -6   2   2      108.26      106.78      1.92 o
  -5   2   2      117.40      125.12      1.82 o
  -4   2   2     2244.26     2298.92     27.51 o
  -3   2   2      369.74      407.08      5.68 o
  -2   2   2       22.21       10.82      0.79 o
  -1   2   2       28.64       29.84      0.39 o
   0   2   2     2728.82     2446.57     33.23 o
   1   2   2    10881.09    10547.20    211.58 o
   2   2   2       12.13        7.77      0.32 o
   3   2   2      185.40      199.62      4.38 o
   4   2   2       68.51       75.18      1.45 o
   5   2   2      144.03      157.54      4.19 o
   6   2   2       36.86       37.10      0.89 o
   7   2   2        8.93       11.24      0.91 o
   8   2   2        6.00        6.04      0.65 o
  -9   3   2       19.10       22.42      1.14 o
  -8   3   2        0.27        0.50      0.59 o
  -7   3   2      192.01      219.29      3.48 o
  -6   3   2      210.75      207.88      3.25 o
  -5   3   2        5.01        3.23      0.39 o
  -4   3   2      163.88      133.75      2.12 o
  -3   3   2      579.82      480.05      6.68 o
  -2   3   2       80.76      118.08      1.78 o
  -1   3   2     5661.29     5768.20     57.37 o
   0   3   2     2539.87     2425.79     22.38 o
   1   3   2     3063.60     2866.78     38.75 o
   2   3   2      241.38      254.22      3.32 o
   3   3   2       27.93       28.33      0.58 o
   4   3   2       58.20       55.43      1.02 o
   5   3   2        6.96        8.16      0.67 o
   6   3   2        0.45        2.55      0.39 o
   7   3   2       21.90       19.52      0.83 o
   8   3   2        3.59        3.53      0.53 o
  -9   4   2       10.72       11.75      1.86 o
  -8   4   2       14.10       12.42      0.74 o
  -7   4   2       85.02       94.10      1.86 o
  -6   4   2      311.46      296.82      5.87 o
  -5   4   2        1.29        1.52      0.41 o
  -4   4   2       16.45        9.10      0.43 o
  -3   4   2        7.40       15.41      1.08 o
  -2   4   2      158.47      131.56      1.78 o
  -1   4   2      332.02      410.43      4.96 o
   0   4   2      528.16      470.45      4.40 o
   1   4   2      187.28      180.88      2.77 o
   2   4   2      338.35      397.45      5.70 o
   3   4   2       52.47       60.60      1.10 o
   4   4   2        5.90        6.95      0.64 o
   5   4   2       17.96       16.51      0.52 o
   6   4   2       28.30       25.42      0.74 o
   7   4   2        0.01       -0.19      0.39 o
   8   4   2        0.00       -0.50      0.50 o
  -9   5   2        1.78        2.24      0.73 o
  -8   5   2        2.79        2.71      0.55 o
  -7   5   2       80.73       80.11      1.70 o
  -6   5   2       25.50       24.10      1.67 o
  -5   5   2        0.01        1.13      0.91 o
  -4   5   2       35.73       38.50      0.91 o
  -3   5   2       92.92      118.00      1.72 o
  -2   5   2     4268.65     4330.06     46.66 o
  -1   5   2      620.89      693.61      7.64 o
   0   5   2     1300.65     1516.60     15.06 o
   1   5   2      595.06      612.53      6.78 o
   2   5   2       38.52       45.60      1.02 o
   3   5   2      212.90      216.84      3.38 o
   4   5   2        0.88        1.74      0.28 o
   5   5   2       76.90       81.51      1.40 o
   6   5   2        4.37        7.16      0.72 o
   7   5   2       51.71       52.18      1.23 o
  -9   6   2        1.67        0.32      0.57 o
  -8   6   2       34.26       40.37      1.60 o
  -7   6   2       75.68       71.39      1.81 o
  -6   6   2       15.22       18.34      1.17 o
  -5   6   2       54.68       60.87      1.53 o
  -4   6   2      207.27      243.27      3.30 o
  -3   6   2     1272.35     1238.68     15.02 o
  -2   6   2       90.91       61.61      0.93 o
  -1   6   2      436.29      413.16      4.68 o
   0   6   2     2494.17     2670.19     26.37 o
   1   6   2      128.40      139.71      1.77 o
   2   6   2      548.02      609.42      6.83 o
   3   6   2      162.13      151.03      2.16 o
   4   6   2        0.76        0.19      0.49 o
   5   6   2       22.81       19.51      0.84 o
   6   6   2      105.75      103.68      1.84 o
   7   6   2       56.19       56.82      1.74 o
  -9   7   2        0.15       -0.42      0.68 o
  -8   7   2       41.75       51.78      1.39 o
  -7   7   2       16.33       14.82      0.87 o
  -6   7   2      124.44      140.12      2.90 o
  -5   7   2       62.73       71.24      2.53 o
  -4   7   2       17.62       24.19      0.69 o
  -3   7   2      215.17      248.53      3.34 o
  -2   7   2      192.80      206.06      2.97 o
  -1   7   2      264.18      270.20      3.19 o
   0   7   2      212.03      261.54      2.79 o
   1   7   2        0.02       -0.18      0.23 o
   2   7   2       59.39       60.42      1.09 o
   3   7   2       13.24       13.25      0.85 o
   4   7   2       60.10       64.99      1.37 o
   5   7   2       28.92       29.73      1.74 o
   6   7   2       17.46       20.23      0.87 o
  -8   8   2        4.49        3.88      1.29 o
  -7   8   2        5.67        4.46      0.70 o
  -6   8   2       31.94       35.94      1.23 o
  -5   8   2       95.56      101.60      2.39 o
  -4   8   2       17.78       19.58      0.66 o
  -3   8   2       31.53       36.46      0.82 o
  -2   8   2      420.09      488.05      6.23 o
  -1   8   2       48.71       49.39      1.01 o
   0   8   2      456.87      471.94      4.89 o
   1   8   2        0.12        0.04      0.27 o
   2   8   2        0.00       -0.16      0.25 o
   3   8   2       16.83       14.37      0.69 o
   4   8   2        8.97        6.90      0.95 o
   5   8   2       81.57       90.83      2.16 o
   6   8   2        4.07        5.08      0.78 o
  -8   9   2        5.66        7.21      0.95 o
  -7   9   2       42.07       42.72      1.47 o
  -6   9   2        4.06        5.46      1.08 o
  -5   9   2        0.08       -0.49      0.49 o
  -4   9   2       75.29       73.51      1.60 o
  -3   9   2        0.20       -0.08      0.34 o
  -2   9   2       33.30       31.68      0.82 o
  -1   9   2        8.77        9.27      0.57 o
   0   9   2       79.21       55.29      1.11 o
   1   9   2      154.32      194.22      2.82 o
   2   9   2        0.69        0.45      0.36 o
   3   9   2        0.37        0.79      0.44 o
   4   9   2       97.35       97.96      1.97 o
   5   9   2        2.94        2.59      0.58 o
  -8  10   2       11.01       12.04      2.64 o
  -7  10   2        0.45       -0.08      0.93 o
  -6  10   2        0.65       -0.70      0.87 o
  -5  10   2       39.26       41.55      3.88 o
  -4  10   2       41.07       44.13      1.85 o
  -3  10   2       27.73       28.99      0.85 o
  -2  10   2        1.91        0.24      0.35 o
  -1  10   2      593.89      516.99      6.71 o
   0  10   2       22.24       16.61      0.90 o
   1  10   2       99.25      100.78      1.75 o
   2  10   2        2.30        0.93      0.39 o
   3  10   2        0.97        2.02      0.50 o
   4  10   2        0.03        0.27      0.79 o
   5  10   2        6.33        7.64      0.97 o
  -7  11   2        0.47       -0.62      1.00 o
  -6  11   2        0.00       -0.25      0.85 o
  -5  11   2        0.07       -1.06      1.06 o
  -4  11   2       13.94       12.42      0.95 o
  -3  11   2       48.77       43.46      1.25 o
  -2  11   2       96.70       83.75      1.79 o
  -1  11   2       43.52       58.16      1.06 o
   0  11   2        7.05        3.16      0.46 o
   1  11   2       12.89        9.10      0.65 o
   2  11   2       22.00       26.72      1.02 o
   3  11   2       13.85       15.37      0.86 o
   4  11   2       22.94       25.32      1.05 o
  -7  12   2        0.10       -1.06      1.41 o
  -6  12   2        4.52        4.50      1.10 o
  -5  12   2        0.02       -0.09      0.87 o
  -4  12   2       32.63       39.78      1.93 o
  -3  12   2       85.48       78.21      1.81 o
  -2  12   2       22.86       20.20      1.02 o
  -1  12   2        6.62        2.55      0.41 o
   0  12   2       10.47        5.23      0.61 o
   1  12   2        1.65        0.31      0.54 o
   2  12   2       68.31       72.29      1.74 o
   3  12   2        0.80        0.28      0.56 o
  -6  13   2        1.52        1.58      1.05 o
  -5  13   2       14.36       14.01      1.43 o
  -4  13   2        9.11       10.36      2.82 o
  -3  13   2        5.33        5.01      0.66 o
  -2  13   2        8.65        8.57      0.73 o
  -1  13   2       97.28       88.55      2.27 o
   0  13   2       33.52       30.54      1.69 o
   1  13   2        3.26        2.64      0.68 o
   2  13   2       16.83       17.46      1.73 o
  -4  14   2        2.87        2.29      1.12 o
  -3  14   2        4.50        1.85      0.64 o
  -2  14   2        4.33        2.63      0.48 o
  -1  14   2        0.26        1.02      0.70 o
   0  14   2       10.54       13.55      1.48 o
   0 -15   3        0.63        0.38      0.64 o
   1 -15   3        6.70        7.32      0.78 o
   2 -15   3        0.10        0.26      0.66 o
   3 -15   3       15.35       22.88      1.42 o
   4 -15   3        1.08        1.12      1.05 o
  -2 -14   3       16.55       16.74      0.99 o
  -1 -14   3        0.34        0.67      0.64 o
   0 -14   3        4.72        5.56      0.73 o
   1 -14   3       22.26       23.44      0.95 o
   2 -14   3        7.76        3.62      0.56 o
   3 -14   3        8.51       13.29      1.10 o
   4 -14   3        7.77        5.84      0.95 o
   5 -14   3       59.56       65.50      2.23 o
   6 -14   3        1.21        0.59      1.14 o
  -3 -13   3        0.17        0.31      0.59 o
  -2 -13   3       15.38       15.81      0.94 o
  -1 -13   3       20.84       19.96      0.96 o
   0 -13   3        3.07        4.35      0.58 o
   1 -13   3        1.53        0.29      0.43 o
   2 -13   3       19.99       15.23      0.73 o
   3 -13   3        0.35        0.77      0.67 o
   4 -13   3        0.48       -0.70      0.70 o
   5 -13   3       56.16       56.35      1.99 o
   6 -13   3      106.65      110.54      2.99 o
  -4 -12   3       15.90       16.45      0.96 o
  -3 -12   3        5.41        5.87      0.69 o
  -2 -12   3       16.67       13.37      0.83 o
  -1 -12   3       21.37       24.69      1.17 o
   0 -12   3       20.53       20.47      0.80 o
   1 -12   3        0.04       -0.02      0.51 o
   2 -12   3        0.46        0.85      0.45 o
   3 -12   3       18.57       22.05      0.85 o
   4 -12   3        0.80       -0.09      0.69 o
   5 -12   3      145.72      152.57      2.80 o
   6 -12   3       21.80       22.25      1.26 o
   7 -12   3        3.54        7.31      0.96 o
  -5 -11   3        1.05       -0.26      0.57 o
  -4 -11   3        6.91        6.33      0.69 o
  -3 -11   3        9.83        9.10      0.76 o
  -2 -11   3       17.38       18.39      0.97 o
  -1 -11   3       12.14       15.26      0.76 o
   0 -11   3       31.33       32.04      0.90 o
   1 -11   3       86.48       99.34      1.76 o
   2 -11   3       65.23       49.39      1.19 o
   3 -11   3      202.53      179.31      2.44 o
   4 -11   3      334.18      362.07      5.49 o
   5 -11   3       65.77       52.98      1.99 o
   6 -11   3       93.21       99.93      2.65 o
   7 -11   3       66.25       78.34      2.17 o
   8 -11   3       25.53       24.32      1.62 o
  -5 -10   3        7.23        7.60      0.68 o
  -4 -10   3       10.26       11.26      0.77 o
  -3 -10   3        5.51        7.61      0.67 o
  -2 -10   3       20.14       13.93      0.73 o
  -1 -10   3       46.94       51.66      1.09 o
   0 -10   3        0.11        1.08      0.85 o
   1 -10   3      121.85      104.78      1.76 o
   2 -10   3      113.08      124.71      1.80 o
   3 -10   3      449.23      459.83      5.99 o
   4 -10   3      562.86      579.48      8.32 o
   5 -10   3      129.78      127.58      2.43 o
   6 -10   3      200.93      195.62      3.83 o
   7 -10   3        4.52        2.24      0.80 o
   8 -10   3        0.42        0.47      0.75 o
  -6  -9   3        7.89        8.52      0.71 o
  -5  -9   3        4.64        6.90      0.79 o
  -4  -9   3        0.77        1.13      0.48 o
  -3  -9   3      149.51      140.62      2.53 o
  -2  -9   3        0.80        1.42      0.48 o
  -1  -9   3      250.70      247.61      3.40 o
   0  -9   3       12.54       17.15      0.63 o
   1  -9   3       85.68      116.79      1.64 o
   2  -9   3       22.84       29.77      0.89 o
   3  -9   3      362.28      379.11      4.99 o
   4  -9   3       45.40       45.24      1.18 o
   5  -9   3       76.63       77.08      1.69 o
   6  -9   3        1.84        3.09      0.66 o
   7  -9   3        9.01        7.12      0.81 o
   8  -9   3        0.58        1.15      1.14 o
  -7  -8   3        1.03        0.53      1.08 o
  -6  -8   3        0.95        0.38      0.48 o
  -5  -8   3        0.10        0.50      0.47 o
  -4  -8   3        0.04        0.18      0.38 o
  -3  -8   3        0.59        0.32      0.48 o
  -2  -8   3        2.64        0.35      0.22 o
  -1  -8   3       13.39       19.76      0.63 o
   0  -8   3      297.51      305.53      3.62 o
   1  -8   3     1270.58     1256.82     13.81 o
   2  -8   3      635.41      601.00      6.81 o
   3  -8   3      231.45      205.51      2.90 o
   4  -8   3      263.00      256.73      3.98 o
   5  -8   3       74.20       81.66      1.93 o
   6  -8   3       12.68       11.95      1.07 o
   7  -8   3        4.22        1.96      1.53 o
   8  -8   3        0.17        1.24      0.74 o
   9  -8   3        0.92        0.62      1.12 o
  -7  -7   3        6.32        6.88      0.72 o
  -6  -7   3        9.23        7.62      0.59 o
  -5  -7   3       36.21       31.57      1.02 o
  -4  -7   3        3.37        3.07      0.51 o
  -3  -7   3      414.40      443.65      6.36 o
  -2  -7   3       98.38      105.79      1.46 o
  -1  -7   3      251.23      234.23      2.56 o
   0  -7   3      239.07      229.78      2.78 o
   1  -7   3      627.72      560.82      6.31 o
   2  -7   3       11.75       20.11      0.75 o
   3  -7   3       39.69       40.01      0.88 o
   4  -7   3      107.51      101.58      1.87 o
   5  -7   3       13.94        9.17      0.59 o
   6  -7   3        8.37        9.07      0.77 o
   7  -7   3       15.07       15.24      0.90 o
   8  -7   3       19.44       19.66      1.08 o
   9  -7   3        0.02       -0.88      1.50 o
  -7  -6   3        0.65        1.05      0.52 o
  -6  -6   3        8.45        8.52      0.55 o
  -5  -6   3       11.72       11.10      0.60 o
  -4  -6   3       61.62       58.11      1.14 o
  -3  -6   3       62.35       63.08      1.12 o
  -2  -6   3       29.34       39.19      0.59 o
  -1  -6   3     1143.79     1134.37     11.36 o
   0  -6   3        0.18        0.93      0.27 o
   1  -6   3       75.87       67.56      1.12 o
   2  -6   3      297.30      325.38      4.18 o
   3  -6   3        9.40       10.13      0.52 o
   4  -6   3       14.25       26.65      0.85 o
   5  -6   3       36.45       36.58      1.47 o
   6  -6   3       46.56       36.05      1.26 o
   7  -6   3        7.17        5.32      0.68 o
   8  -6   3        2.55        1.67      0.68 o
   9  -6   3        2.48        2.14      0.84 o
  -8  -5   3        8.02       10.08      1.22 o
  -7  -5   3       11.70       12.75      0.67 o
  -6  -5   3        0.22        0.03      0.36 o
  -5  -5   3        9.58       10.24      0.69 o
  -4  -5   3        4.11        7.05      0.44 o
  -3  -5   3       26.96       26.10      0.84 o
  -2  -5   3       15.57       12.28      0.29 o
  -1  -5   3       58.13       57.82      0.96 o
   0  -5   3        3.36        3.72      0.28 o
   1  -5   3      120.60      150.40      2.05 o
   2  -5   3       99.81      117.93      2.53 o
   3  -5   3      237.17      235.92      3.55 o
   4  -5   3     1173.71     1205.08     19.22 o
   5  -5   3        1.44        0.77      0.43 o
   6  -5   3      355.53      349.84      5.97 o
   7  -5   3        0.33        1.71      0.90 o
   8  -5   3        6.37        5.91      0.71 o
   9  -5   3        1.52        3.05      1.07 o
  -8  -4   3        4.88        5.07      0.62 o
  -7  -4   3        7.23        7.50      0.56 o
  -6  -4   3       78.36       79.86      1.47 o
  -5  -4   3      150.51      141.49      2.11 o
  -4  -4   3      168.03      153.08      1.94 o
  -3  -4   3        7.34       11.18      0.37 o
  -2  -4   3       60.07       61.87      0.82 o
  -1  -4   3       41.92       56.06      0.79 o
   0  -4   3      110.41      106.64      1.48 o
   1  -4   3     2309.34     2492.93     29.78 o
   2  -4   3      396.03      397.12      9.90 o
   3  -4   3      161.83      200.89      4.44 o
   4  -4   3       29.95       27.26      1.30 o
   5  -4   3      223.46      223.28      3.91 o
   6  -4   3      131.73      146.81      2.86 o
   7  -4   3       12.15       10.22      1.04 o
   8  -4   3       12.62       11.91      0.86 o
   9  -4   3        0.22       -0.25      0.56 o
  -8  -3   3        0.14       -0.43      0.60 o
  -7  -3   3        3.82        3.35      0.51 o
  -6  -3   3      144.40      142.48      2.44 o
  -5  -3   3       65.53       64.59      1.32 o
  -4  -3   3       75.27       61.15      1.03 o
  -3  -3   3        0.09        2.51      0.20 o
  -2  -3   3      555.18      501.58      5.12 o
  -1  -3   3      103.97      151.11      1.87 o
   0  -3   3      223.36      239.82      3.02 o
   1  -3   3     1295.09     1227.47     14.70 o
   2  -3   3      119.68       93.32      3.51 o
   3  -3   3      693.56      664.45     13.16 o
   4  -3   3       60.50       49.11      1.68 o
   5  -3   3      227.27      201.50      6.74 o
   6  -3   3        5.67        4.52      0.56 o
   7  -3   3        2.89        3.02      0.55 o
   8  -3   3       10.14       11.72      0.80 o
   9  -3   3        0.22       -0.23      0.94 o
  -9  -2   3       11.46       11.65      2.03 o
  -8  -2   3        0.67        0.93      0.53 o
  -7  -2   3       31.75       32.96      1.20 o
  -6  -2   3        3.52        2.71      0.44 o
  -5  -2   3        9.96        9.52      0.50 o
  -4  -2   3       65.52       59.35      0.88 o
  -3  -2   3      681.41      646.29      6.63 o
  -2  -2   3     1089.10     1057.65     10.70 o
  -1  -2   3      854.78      948.14      8.93 o
   0  -2   3       67.31       57.29      0.65 o
   1  -2   3     1365.92     1331.69     18.15 o
   2  -2   3     4612.16     4487.54    148.19 o
   3  -2   3     1484.80     1555.51     24.68 o
   4  -2   3      497.93      579.73      9.49 o
   5  -2   3       48.85       55.21      1.58 o
   6  -2   3       19.24       21.48      0.84 o
   7  -2   3        3.10        3.51      0.79 o
   8  -2   3        3.97        6.55      0.99 o
   9  -2   3        0.01       -0.49      0.74 o
  -9  -1   3        0.01       -0.04      0.64 o
  -8  -1   3       16.18       19.09      0.98 o
  -7  -1   3        8.49       10.43      0.72 o
  -6  -1   3      593.17      593.63      8.34 o
  -5  -1   3       79.24       75.29      1.12 o
  -4  -1   3       95.22       93.07      1.26 o
  -3  -1   3       29.91       33.05      0.55 o
  -2  -1   3      172.20      153.75      1.80 o
  -1  -1   3     3160.92     3095.86     77.47 o
   0  -1   3       28.03       25.49      0.33 o
   1  -1   3      123.98       87.92      1.47 o
   2  -1   3     4844.52     4791.77    126.65 o
   3  -1   3      288.31      305.90      5.12 o
   4  -1   3       71.80       55.24      1.32 o
   5  -1   3      226.69      224.24      4.09 o
   6  -1   3       59.40       50.75      1.14 o
   7  -1   3       38.51       36.95      1.14 o
   8  -1   3        7.48        4.61      0.57 o
   9  -1   3        0.01       -0.23      0.54 o
  -9   0   3        7.72        8.24      0.85 o
  -8   0   3        0.22        0.56      0.59 o
  -7   0   3        1.29       -0.24      0.52 o
  -6   0   3      150.47      152.47      2.24 o
  -5   0   3      204.43      192.82      2.36 o
  -4   0   3      201.04      167.30      2.05 o
  -3   0   3        0.96        1.28      0.17 o
  -2   0   3      506.70      436.41      4.79 o
  -1   0   3        0.43        0.88      0.09 o
   0   0   3      179.10      227.37      2.39 o
   1   0   3      221.40      201.06      3.38 o
   2   0   3      174.43      206.08      3.07 o
   3   0   3        8.12        2.46      0.62 o
   4   0   3      435.45      397.96      5.77 o
   5   0   3      436.80      471.75      6.84 o
   6   0   3       72.64       72.73      1.37 o
   7   0   3       18.20       16.42      1.59 o
   8   0   3        4.63        2.40      0.57 o
   9   0   3        0.38        0.84      0.63 o
  -9   1   3        0.66        0.61      0.65 o
  -8   1   3       58.12       55.50      1.57 o
  -7   1   3       30.06       30.56      1.14 o
  -6   1   3        1.65        1.07      0.54 o
  -5   1   3       17.62       18.90      0.51 o
  -4   1   3        6.59        1.61      0.29 o
  -3   1   3      122.09      106.09      1.33 o
  -2   1   3      579.32      599.22      6.54 o
  -1   1   3        9.82       17.33      0.32 o
   0   1   3       98.43      129.16      2.24 o
   1   1   3     2448.22     2321.28     44.46 o
   2   1   3       16.92       18.98      0.66 o
   3   1   3      522.65      422.17      6.03 o
   4   1   3       40.18       40.03      0.94 o
   5   1   3       39.83       39.83      1.19 o
   6   1   3        0.11       -0.27      0.27 o
   7   1   3       47.73       45.93      1.60 o
   8   1   3       17.04       15.26      0.83 o
  -9   2   3        0.25       -0.23      0.64 o
  -8   2   3        5.95        3.83      0.65 o
  -7   2   3       11.95       10.97      0.66 o
  -6   2   3      364.84      357.23      4.79 o
  -5   2   3      170.66      177.25      4.13 o
  -4   2   3      459.62      453.19      5.68 o
  -3   2   3     2711.39     2821.29     33.65 o
  -2   2   3       14.64       14.56      0.51 o
  -1   2   3      130.63      125.30      1.33 o
   0   2   3     1713.04     1629.90     22.18 o
   1   2   3      177.11      135.74      1.82 o
   2   2   3     2065.52     2081.61     25.03 o
   3   2   3      103.21      138.10      2.35 o
   4   2   3        6.75        7.59      0.74 o
   5   2   3       63.78       85.31      2.53 o
   6   2   3        1.24        1.35      0.57 o
   7   2   3        5.06        3.85      0.58 o
   8   2   3        0.83        0.20      0.45 o
  -9   3   3        1.11        2.92      0.72 o
  -8   3   3        0.59        0.23      0.59 o
  -7   3   3       56.03       55.81      1.48 o
  -6   3   3        6.49        5.24      1.05 o
  -5   3   3       23.80       20.96      0.63 o
  -4   3   3       25.36       26.34      1.32 o
  -3   3   3     1365.81     1326.81     17.91 o
  -2   3   3      232.81      183.84      2.42 o
  -1   3   3        4.86        3.28      0.14 o
   0   3   3      703.73      595.91      8.26 o
   1   3   3      341.47      315.27      4.49 o
   2   3   3       33.79       18.80      0.81 o
   3   3   3      587.52      599.27      6.90 o
   4   3   3       43.21       47.53      0.98 o
   5   3   3      131.60      114.70      3.49 o
   6   3   3       10.45       10.62      0.55 o
   7   3   3        0.00        0.12      0.58 o
   8   3   3        0.97       -0.49      0.60 o
  -9   4   3        0.83        0.00      0.61 o
  -8   4   3        0.95        0.80      0.53 o
  -7   4   3       48.10       50.02      1.25 o
  -6   4   3      295.96      294.40      4.42 o
  -5   4   3       22.28       20.31      0.73 o
  -4   4   3       46.89       46.62      1.00 o
  -3   4   3        1.32        5.00      0.30 o
  -2   4   3      145.81       89.68      1.18 o
  -1   4   3      215.52      199.21      1.96 o
   0   4   3       12.02        8.71      0.45 o
   1   4   3       56.90       50.55      0.98 o
   2   4   3      185.28      171.57      2.69 o
   3   4   3        0.13        0.20      0.23 o
   4   4   3       82.46       69.55      1.14 o
   5   4   3      116.43      116.12      2.19 o
   6   4   3      102.09      103.02      1.71 o
   7   4   3       11.71       16.28      1.07 o
   8   4   3        6.54        5.23      0.95 o
  -9   5   3        1.51        2.26      0.72 o
  -8   5   3        1.38        0.89      0.53 o
  -7   5   3       13.69       15.40      0.76 o
  -6   5   3      105.88      108.45      2.86 o
  -5   5   3        9.71        7.82      0.49 o
  -4   5   3       43.50       45.72      1.02 o
  -3   5   3      648.28      664.91      8.28 o
  -2   5   3       59.91       75.14      1.07 o
  -1   5   3       10.21       11.49      0.30 o
   0   5   3      202.59      199.17      2.34 o
   1   5   3      230.20      239.35      2.80 o
   2   5   3       19.20       17.65      0.68 o
   3   5   3       20.00       19.57      0.71 o
   4   5   3       20.27       16.81      0.76 o
   5   5   3        9.28        7.08      0.74 o
   6   5   3       10.24       10.99      0.62 o
   7   5   3       29.20       27.97      0.94 o
  -9   6   3        1.53        0.84      0.62 o
  -8   6   3        0.80        0.31      0.53 o
  -7   6   3       29.77       32.83      1.36 o
  -6   6   3        0.65        1.18      0.72 o
  -5   6   3       47.71       48.74      1.14 o
  -4   6   3       27.61       37.08      0.95 o
  -3   6   3      754.46      752.93      9.28 o
  -2   6   3       12.70       15.41      0.42 o
  -1   6   3       10.20       11.17      0.40 o
   0   6   3       45.54       43.68      0.72 o
   1   6   3       63.43       63.48      0.94 o
   2   6   3      473.32      451.24      5.11 o
   3   6   3      115.04      124.83      2.23 o
   4   6   3       59.16       52.76      2.11 o
   5   6   3        5.68        7.38      0.86 o
   6   6   3       22.81       25.96      1.00 o
   7   6   3       21.69       21.58      0.84 o
  -9   7   3        1.37        0.86      0.75 o
  -8   7   3        6.76        5.10      0.80 o
  -7   7   3       17.82       22.48      1.06 o
  -6   7   3       74.57       76.06      1.89 o
  -5   7   3       33.64       38.70      1.72 o
  -4   7   3       39.80       42.42      0.96 o
  -3   7   3        1.20        1.40      0.30 o
  -2   7   3      133.90      127.80      1.70 o
  -1   7   3        1.44        1.28      0.26 o
   0   7   3        3.67        4.25      0.42 o
   1   7   3        6.68        6.95      0.40 o
   2   7   3       13.31       15.29      0.95 o
   3   7   3        5.81        4.37      0.99 o
   4   7   3       32.82       41.28      1.02 o
   5   7   3      423.66      443.24      6.49 o
   6   7   3      140.66      134.65      2.51 o
  -8   8   3        4.01        4.95      0.82 o
  -7   8   3        0.31        0.07      0.72 o
  -6   8   3        7.95        6.00      0.92 o
  -5   8   3       68.18       69.03      1.68 o
  -4   8   3       33.78       32.68      0.87 o
  -3   8   3      110.78      125.90      1.98 o
  -2   8   3       49.98       50.62      1.04 o
  -1   8   3        1.40        2.29      0.28 o
   0   8   3       10.35       11.95      0.51 o
   1   8   3       29.04       19.30      0.64 o
   2   8   3      108.93      120.27      1.91 o
   3   8   3       43.14       45.50      1.16 o
   4   8   3       55.08       55.80      1.32 o
   5   8   3       29.09       29.46      1.17 o
   6   8   3        3.31        3.84      0.56 o
  -8   9   3        1.09       -0.41      1.14 o
  -7   9   3        6.87       11.31      2.02 o
  -6   9   3        4.57        3.62      0.93 o
  -5   9   3       32.37       28.82      1.67 o
  -4   9   3        4.58        3.17      0.61 o
  -3   9   3        6.63       11.71      0.56 o
  -2   9   3       17.63       23.48      0.75 o
  -1   9   3       39.29       44.39      0.82 o
   0   9   3       10.37        9.38      0.54 o
   1   9   3       29.51       29.32      0.83 o
   2   9   3        0.00       -0.26      0.41 o
   3   9   3        2.55        2.60      0.49 o
   4   9   3       46.05       46.72      1.63 o
   5   9   3        2.08        3.38      0.61 o
  -8  10   3        5.12        6.38      1.27 o
  -7  10   3        0.16       -0.85      0.85 o
  -6  10   3        6.04        5.57      1.10 o
  -5  10   3        0.30       -0.58      0.80 o
  -4  10   3        0.48        0.23      0.68 o
  -3  10   3        0.65        0.12      0.41 o
  -2  10   3       34.03       29.69      1.02 o
  -1  10   3       40.64       44.27      0.84 o
   0  10   3        8.73        9.69      0.55 o
   1  10   3       22.83       18.54      0.71 o
   2  10   3       15.80       15.33      0.74 o
   3  10   3       20.31       20.59      0.88 o
   4  10   3        4.75        3.06      0.59 o
  -7  11   3        0.08       -0.85      0.85 o
  -6  11   3        3.91        2.61      2.29 o
  -5  11   3        0.53        0.69      1.50 o
  -4  11   3        0.06       -0.57      0.57 o
  -3  11   3        5.40        2.55      0.55 o
  -2  11   3       49.01       55.96      1.16 o
  -1  11   3       13.47       12.55      0.51 o
   0  11   3        0.88        0.41      0.45 o
   1  11   3       11.91       14.27      0.91 o
   2  11   3       17.41       16.88      0.88 o
   3  11   3       12.81       14.67      0.99 o
   4  11   3        8.22        9.18      0.74 o
  -6  12   3        0.10       -0.93      0.93 o
  -5  12   3       28.94       27.99      1.80 o
  -4  12   3       46.19       46.20      3.00 o
  -3  12   3        8.72        8.82      0.71 o
  -2  12   3        0.20       -0.40      0.43 o
  -1  12   3        0.09       -0.30      0.49 o
   0  12   3        0.50        0.33      0.61 o
   1  12   3        0.32        0.12      0.54 o
   2  12   3       14.36       15.61      1.05 o
   3  12   3       28.30       33.68      2.82 o
  -5  13   3        5.18        3.52      1.12 o
  -4  13   3        3.69        4.33      0.77 o
  -3  13   3        0.54       -0.34      0.43 o
  -2  13   3       38.60       36.35      0.96 o
  -1  13   3        3.43        2.70      0.64 o
   0  13   3        2.05        1.52      0.68 o
   1  13   3        1.19        0.38      0.64 o
  -4  14   3        0.14       -0.70      1.23 o
  -3  14   3        0.05       -0.10      0.47 o
  -2  14   3       13.01       12.34      0.93 o
  -1  14   3       11.56       10.70      1.21 o
  -1 -15   4        5.28        3.96      0.95 o
   0 -15   4        0.01       -0.49      0.57 o
   1 -15   4        1.69        1.34      0.71 o
   2 -15   4        6.49        2.87      0.75 o
   3 -15   4       29.62       26.79      1.46 o
   4 -15   4        0.46       -0.76      0.76 o
  -2 -14   4        3.80        5.07      0.76 o
  -1 -14   4        1.37        0.63      0.62 o
   0 -14   4       15.63       15.02      1.18 o
   1 -14   4        3.19        3.27      0.56 o
   2 -14   4       21.37       17.95      0.85 o
   3 -14   4       21.44       22.59      1.32 o
   4 -14   4        1.76        1.91      0.80 o
   5 -14   4       12.03       12.41      1.21 o
   6 -14   4        2.03        1.43      0.92 o
  -3 -13   4        6.36        5.03      0.74 o
  -2 -13   4       17.67       19.72      0.99 o
  -1 -13   4       15.65       16.94      0.92 o
   0 -13   4        2.43        2.80      0.64 o
   1 -13   4        0.99        1.69      0.50 o
   2 -13   4        4.46        4.50      0.56 o
   3 -13   4        0.58        0.14      0.67 o
   4 -13   4        5.48        3.92      0.98 o
   5 -13   4        0.02       -0.70      0.72 o
   6 -13   4       12.50       11.91      1.15 o
  -4 -12   4       24.13       19.73      1.05 o
  -3 -12   4       54.48       58.05      1.79 o
  -2 -12   4       80.35       73.72      2.57 o
  -1 -12   4       87.58      100.03      2.09 o
   0 -12   4       12.63        9.94      0.62 o
   1 -12   4        6.15        5.81      0.56 o
   2 -12   4       77.78       69.36      1.48 o
   3 -12   4       23.27       21.89      1.06 o
   4 -12   4        0.60        0.26      0.57 o
   5 -12   4       21.81       19.98      1.24 o
   6 -12   4        0.23       -0.24      0.65 o
   7 -12   4        5.27        4.65      0.90 o
  -5 -11   4        1.43        1.92      0.65 o
  -4 -11   4        0.03        0.69      0.58 o
  -3 -11   4        8.61        8.20      0.73 o
  -2 -11   4        7.29        7.10      0.62 o
  -1 -11   4        2.99        2.07      0.47 o
   0 -11   4       58.83       72.78      1.43 o
   1 -11   4       60.26       54.35      1.26 o
   2 -11   4       50.87       54.17      1.11 o
   3 -11   4       29.37       25.60      0.94 o
   4 -11   4       13.21        9.74      0.76 o
   5 -11   4       31.27       37.88      1.27 o
   6 -11   4        0.06       -0.03      1.05 o
   7 -11   4        2.10        3.41      1.73 o
   8 -11   4        0.45        1.21      1.33 o
  -6 -10   4       11.20       13.66      1.18 o
  -5 -10   4       17.35       20.04      1.13 o
  -4 -10   4        0.34        0.46      0.48 o
  -3 -10   4        5.73        6.79      0.66 o
  -2 -10   4      110.24       90.44      1.86 o
  -1 -10   4        0.39        0.07      0.32 o
   0 -10   4      173.30      160.66      3.04 o
   1 -10   4      128.58      131.61      1.86 o
   2 -10   4      235.02      248.23      3.14 o
   3 -10   4      160.68      165.97      2.54 o
   4 -10   4       34.25       35.90      1.16 o
   5 -10   4       78.15       74.60      1.72 o
   6 -10   4       19.94       19.32      1.03 o
   7 -10   4        0.23       -0.66      0.66 o
   8 -10   4        0.00       -0.69      1.03 o
  -6  -9   4        4.36        5.04      0.81 o
  -5  -9   4        3.01        1.50      0.58 o
  -4  -9   4       33.99       30.89      1.03 o
  -3  -9   4       43.86       42.47      1.27 o
  -2  -9   4       35.41       25.10      1.01 o
  -1  -9   4        1.32       -0.19      0.33 o
   0  -9   4       24.78       45.01      0.86 o
   1  -9   4        3.21        4.64      0.36 o
   2  -9   4      495.75      478.66      5.56 o
   3  -9   4        7.73        5.77      0.46 o
   4  -9   4        2.49        3.84      0.55 o
   5  -9   4       68.84       67.36      2.72 o
   6  -9   4        0.65       -0.52      0.87 o
   7  -9   4        1.14       -0.62      0.62 o
   8  -9   4        0.15       -0.68      0.68 o
  -7  -8   4        0.11       -0.56      0.76 o
  -6  -8   4        0.12       -0.41      0.48 o
  -5  -8   4       95.59       99.71      2.01 o
  -4  -8   4      101.76       96.58      1.91 o
  -3  -8   4      139.06      145.19      2.49 o
  -2  -8   4       79.89       89.04      1.31 o
  -1  -8   4      178.02      162.86      1.91 o
   0  -8   4     1091.54     1105.80     12.19 o
   1  -8   4     1308.63     1290.56     14.20 o
   2  -8   4       45.48       49.38      1.05 o
   3  -8   4      133.96      123.77      1.91 o
   4  -8   4       30.86       21.55      0.88 o
   5  -8   4        2.66        0.82      0.46 o
   6  -8   4        0.02       -0.76      0.89 o
   7  -8   4        2.64        1.46      1.11 o
   8  -8   4        0.02        0.44      1.14 o
  -7  -7   4        0.32        0.20      0.48 o
  -6  -7   4        0.08       -0.24      0.50 o
  -5  -7   4        0.65        0.17      0.45 o
  -4  -7   4       32.30       25.10      0.86 o
  -3  -7   4       85.90       77.39      1.38 o
  -2  -7   4       61.96       84.15      1.11 o
  -1  -7   4     1019.77      988.65      9.98 o
   0  -7   4      359.29      330.32      4.28 o
   1  -7   4      722.69      747.66      9.22 o
   2  -7   4       89.66       87.65      1.43 o
   3  -7   4       50.83       42.11      1.02 o
   4  -7   4      192.84      199.71      3.18 o
   5  -7   4       30.14       29.08      1.55 o
   6  -7   4       16.86       11.77      0.79 o
   7  -7   4        1.83        0.70      0.83 o
   8  -7   4        8.52        9.33      2.03 o
   9  -7   4        1.26        2.34      1.18 o
  -7  -6   4       17.97       15.22      0.74 o
  -6  -6   4        0.06        0.07      0.50 o
  -5  -6   4      115.50      106.28      1.77 o
  -4  -6   4        6.66        4.08      0.40 o
  -3  -6   4      225.41      265.83      3.49 o
  -2  -6   4      312.68      308.82      3.28 o
  -1  -6   4      125.33      129.98      1.67 o
   0  -6   4       48.95       54.76      0.98 o
   1  -6   4      884.00      894.74     10.91 o
   2  -6   4      109.40      109.30      1.89 o
   3  -6   4      539.36      534.47      7.65 o
   4  -6   4      307.65      312.26      5.54 o
   5  -6   4      115.70      104.63      2.21 o
   6  -6   4       21.62       29.99      1.40 o
   7  -6   4        3.68        5.70      0.68 o
   8  -6   4        0.38       -0.53      1.08 o
   9  -6   4        4.25        3.82      1.85 o
  -8  -5   4        0.45        0.19      0.55 o
  -7  -5   4       12.30       10.55      0.64 o
  -6  -5   4        8.30        9.42      0.56 o
  -5  -5   4      589.14      562.67      7.08 o
  -4  -5   4      165.32      166.64      2.13 o
  -3  -5   4        1.31        1.19      0.25 o
  -2  -5   4      148.39      154.59      1.76 o
  -1  -5   4      159.50      152.81      2.03 o
   0  -5   4      288.84      320.15      4.05 o
   1  -5   4       40.06       30.16      0.64 o
   2  -5   4       77.89       79.96      1.43 o
   3  -5   4       96.21      101.01      1.73 o
   4  -5   4       51.78       52.33      1.46 o
   5  -5   4       36.00       31.40      1.50 o
   6  -5   4       77.48       82.97      1.92 o
   7  -5   4       13.04       11.28      0.77 o
   8  -5   4        0.11       -0.88      0.88 o
   9  -5   4        0.00        0.46      0.65 o
  -8  -4   4        0.00       -0.24      0.51 o
  -7  -4   4       24.17       23.04      0.85 o
  -6  -4   4       76.35       69.40      1.33 o
  -5  -4   4        8.45       10.08      0.51 o
  -4  -4   4        0.89        0.45      0.24 o
  -3  -4   4       47.34       43.51      0.74 o
  -2  -4   4      255.12      279.63      2.79 o
  -1  -4   4      190.70      182.13      2.16 o
   0  -4   4     6122.62     6314.50    147.74 o
   1  -4   4      400.04      467.10      5.76 o
   2  -4   4      274.89      338.05      7.70 o
   3  -4   4       40.05       40.96      1.28 o
   4  -4   4      826.24      876.97     17.34 o
   5  -4   4       32.67       33.16      1.55 o
   6  -4   4        5.23        5.21      0.56 o
   7  -4   4       31.65       32.53      1.17 o
   8  -4   4        1.69        2.02      0.51 o
   9  -4   4        0.50        0.16      0.55 o
  -8  -3   4        1.01        0.67      0.59 o
  -7  -3   4       30.16       28.35      0.99 o
  -6  -3   4       65.46       63.80      1.39 o
  -5  -3   4        7.96        5.46      0.45 o
  -4  -3   4        0.13        1.15      0.39 o
  -3  -3   4      172.32      182.60      2.03 o
  -2  -3   4       82.24       76.16      0.83 o
  -1  -3   4      174.86      169.08      1.84 o
   0  -3   4      138.36      121.23      1.96 o
   1  -3   4      137.71      109.61      1.64 o
   2  -3   4      710.21      739.56     10.25 o
   3  -3   4      308.51      319.69      4.66 o
   4  -3   4      515.98      572.57     11.59 o
   5  -3   4       22.63       16.02      1.76 o
   6  -3   4        1.31        0.44      0.75 o
   7  -3   4       26.34       18.81      0.92 o
   8  -3   4        3.89        6.50      0.68 o
   9  -3   4        0.01        0.89      0.57 o
  -9  -2   4        0.18       -0.01      1.50 o
  -8  -2   4        0.68       -0.03      0.53 o
  -7  -2   4       13.11       11.32      0.67 o
  -6  -2   4       31.49       29.59      1.10 o
  -5  -2   4        0.12       -0.19      0.21 o
  -4  -2   4     1705.38     1642.08     17.75 o
  -3  -2   4      885.80      851.34      9.31 o
  -2  -2   4     6842.98     6936.23    162.66 o
  -1  -2   4      117.23      137.66      1.49 o
   0  -2   4     1581.10     1639.25     24.23 o
   1  -2   4     1549.69     1639.13     30.14 o
   2  -2   4      550.42      526.43      7.36 o
   3  -2   4      422.68      415.23      6.87 o
   4  -2   4       17.62       14.35      1.27 o
   5  -2   4       55.92       61.50      2.73 o
   6  -2   4        2.90        1.41      0.75 o
   7  -2   4       21.75       18.69      0.79 o
   8  -2   4        2.61        1.60      0.55 o
   9  -2   4       17.49       19.37      1.95 o
  -9  -1   4        7.15        7.94      0.85 o
  -8  -1   4        3.19        4.45      0.65 o
  -7  -1   4       29.15       27.46      0.95 o
  -6  -1   4        2.58        2.15      0.70 o
  -5  -1   4        4.88        4.46      0.32 o
  -4  -1   4     3044.87     3138.49     33.66 o
  -3  -1   4      104.74      102.48      1.48 o
  -2  -1   4      181.35      187.88      2.17 o
  -1  -1   4      954.99      855.04      8.54 o
   0  -1   4     1367.82     1324.19     17.99 o
   1  -1   4     4477.55     4795.49    190.74 o
   2  -1   4      800.40      757.01     10.61 o
   3  -1   4        0.01        0.40      0.23 o
   4  -1   4      253.61      302.22      5.23 o
   5  -1   4      183.98      202.15      3.75 o
   6  -1   4       46.38       40.72      1.37 o
   7  -1   4       11.83        8.93      0.68 o
   8  -1   4        0.01       -0.37      0.75 o
   9  -1   4        1.45        3.30      0.66 o
  -9   0   4        1.99        0.59      1.02 o
  -8   0   4        9.58        8.01      0.97 o
  -7   0   4       84.01       80.66      1.89 o
  -6   0   4     1211.99     1165.17     12.80 o
  -5   0   4      478.75      481.97      5.45 o
  -4   0   4     3977.94     3933.47     42.13 o
  -3   0   4     1026.24     1119.49     12.13 o
  -2   0   4       95.46       73.40      0.94 o
  -1   0   4     5746.32     5823.37     76.48 o
   0   0   4      339.28      257.18      2.69 o
   1   0   4      592.61      603.32      9.70 o
   2   0   4       10.05        6.38      0.47 o
   3   0   4      266.45      309.79      5.24 o
   4   0   4      241.54      234.13      4.17 o
   5   0   4        4.69        2.41      0.41 o
   6   0   4        1.71        3.67      0.66 o
   7   0   4      104.84       99.56      2.12 o
   8   0   4        3.39        5.45      0.65 o
  -9   1   4        5.88        8.07      0.87 o
  -8   1   4        7.53        6.74      0.76 o
  -7   1   4       61.67       58.30      1.65 o
  -6   1   4      334.54      323.28      3.86 o
  -5   1   4      138.86      129.28      1.73 o
  -4   1   4     1966.77     1991.53     21.47 o
  -3   1   4       86.35      115.48      1.46 o
  -2   1   4     3773.10     3768.77     48.90 o
  -1   1   4     8941.72     8842.75    200.44 o
   0   1   4     2427.53     2335.19     70.30 o
   1   1   4       40.75       35.01      0.81 o
   2   1   4     1368.91     1398.46     22.21 o
   3   1   4       81.68       83.35      1.63 o
   4   1   4       14.71       24.89      0.74 o
   5   1   4       42.98       35.99      1.03 o
   6   1   4        0.08        0.24      0.56 o
   7   1   4        2.78        5.75      0.56 o
   8   1   4        3.51        5.69      0.59 o
  -9   2   4        0.84        0.50      0.72 o
  -8   2   4       14.45       10.13      0.82 o
  -7   2   4       80.94       78.99      1.62 o
  -6   2   4       70.03       64.58      2.03 o
  -5   2   4       62.24       67.74      1.04 o
  -4   2   4       12.03       26.23      1.65 o
  -3   2   4      975.03     1067.64     11.61 o
  -2   2   4     2507.80     2291.18     26.77 o
  -1   2   4     1004.37     1029.36     10.16 o
   0   2   4        8.14        9.69      0.26 o
   1   2   4     1418.87     1475.45     20.10 o
   2   2   4     1009.94     1011.71     12.33 o
   3   2   4      462.56      455.57      5.31 o
   4   2   4      113.46      119.07      2.07 o
   5   2   4        4.03        4.55      0.48 o
   6   2   4        9.50        6.49      0.67 o
   7   2   4       15.07       14.55      0.80 o
   8   2   4        0.03       -0.16      0.70 o
  -9   3   4        2.03        2.41      0.75 o
  -8   3   4        0.06       -0.53      0.66 o
  -7   3   4      100.47       98.43      1.91 o
  -6   3   4      284.22      282.79      3.71 o
  -5   3   4      400.50      395.49      4.54 o
  -4   3   4       25.24       34.91      0.64 o
  -3   3   4      223.49      245.12      3.13 o
  -2   3   4      556.31      581.93      6.46 o
  -1   3   4      361.00      280.82      2.91 o
   0   3   4      228.07      214.53      3.15 o
   1   3   4      885.36      778.66     10.80 o
   2   3   4       66.27       68.12      1.13 o
   3   3   4      117.06      124.96      1.89 o
   4   3   4      152.39      159.42      2.16 o
   5   3   4       58.76       66.22      1.49 o
   6   3   4       15.52       15.44      1.14 o
   7   3   4       34.34       32.75      1.57 o
   8   3   4        1.21        1.23      0.64 o
  -9   4   4       10.62       12.37      1.59 o
  -8   4   4        0.90        1.23      0.53 o
  -7   4   4        3.47        3.35      0.44 o
  -6   4   4      127.94      118.09      2.08 o
  -5   4   4       11.92       11.30      0.49 o
  -4   4   4      640.36      654.82      9.10 o
  -3   4   4      404.51      467.84      6.57 o
  -2   4   4       14.30       19.76      0.81 o
  -1   4   4      722.69      728.03      7.31 o
   0   4   4      321.88      294.07      3.33 o
   1   4   4       15.98       11.14      0.46 o
   2   4   4       16.96       20.62      0.73 o
   3   4   4        1.87        0.94      0.31 o
   4   4   4      102.39      105.35      1.58 o
   5   4   4        0.32        0.27      0.61 o
   6   4   4        4.05        2.35      0.76 o
   7   4   4        4.62        4.23      0.80 o
  -9   5   4        6.13        6.54      0.82 o
  -8   5   4        0.12        0.25      0.64 o
  -7   5   4       19.12       21.02      0.89 o
  -6   5   4        8.38        9.15      0.61 o
  -5   5   4        8.79        9.85      0.55 o
  -4   5   4       68.74       62.50      1.40 o
  -3   5   4      719.95      742.24      9.22 o
  -2   5   4     1021.68     1098.29     11.00 o
  -1   5   4       51.87       60.65      0.78 o
   0   5   4      979.61     1031.04     11.26 o
   1   5   4       66.61       61.65      1.23 o
   2   5   4        0.08        0.37      0.31 o
   3   5   4      131.59      128.26      2.26 o
   4   5   4       11.53       12.54      0.71 o
   5   5   4       86.21       91.38      1.96 o
   6   5   4        1.96        1.18      0.91 o
   7   5   4        0.33       -0.17      0.41 o
  -9   6   4        6.64        8.47      0.96 o
  -8   6   4       15.57       14.93      0.93 o
  -7   6   4       16.57       15.87      0.82 o
  -6   6   4        7.39       10.31      0.72 o
  -5   6   4      327.12      320.77      5.59 o
  -4   6   4      139.69      131.84      2.21 o
  -3   6   4        0.88        0.68      0.34 o
  -2   6   4      705.00      712.79      7.25 o
  -1   6   4      182.25      177.67      1.96 o
   0   6   4       47.82       65.50      0.96 o
   1   6   4     1229.21     1199.15     13.13 o
   2   6   4       40.68       42.89      1.08 o
   3   6   4      118.49      109.93      2.08 o
   4   6   4      257.40      251.25      4.71 o
   5   6   4      238.67      246.05      5.10 o
   6   6   4       48.61       49.45      1.80 o
   7   6   4        4.23        5.95      0.54 o
  -8   7   4        0.05       -0.04      0.52 o
  -7   7   4        2.17        2.29      0.62 o
  -6   7   4       53.41       47.63      1.45 o
  -5   7   4       26.60       27.60      0.91 o
  -4   7   4      233.76      228.52      3.21 o
  -3   7   4      248.10      254.71      3.96 o
  -2   7   4      261.10      267.07      3.18 o
  -1   7   4      129.76      123.50      1.46 o
   0   7   4       34.87       47.48      0.96 o
   1   7   4      224.31      241.68      3.30 o
   2   7   4        0.26        0.26      0.31 o
   3   7   4       47.05       48.51      1.12 o
   4   7   4      234.89      235.64      3.67 o
   5   7   4        1.80        3.25      0.43 o
   6   7   4        9.74       10.53      0.67 o
  -8   8   4        1.32        0.44      0.75 o
  -7   8   4        5.31        3.88      0.97 o
  -6   8   4       11.42       11.40      1.50 o
  -5   8   4        0.01       -0.62      0.62 o
  -4   8   4        0.01       -0.41      0.41 o
  -3   8   4        6.91        7.30      0.55 o
  -2   8   4      230.76      243.54      2.99 o
  -1   8   4      254.20      270.53      3.23 o
   0   8   4       92.41       80.09      1.42 o
   1   8   4       85.39       84.78      1.46 o
   2   8   4      409.13      420.40      5.52 o
   3   8   4       91.75       99.98      2.37 o
   4   8   4        2.36        2.73      0.61 o
   5   8   4        0.65       -0.10      0.43 o
  -8   9   4        0.00       -0.70      0.70 o
  -7   9   4        1.11        2.05      0.93 o
  -6   9   4        2.37        2.89      0.93 o
  -5   9   4        6.23        7.32      0.93 o
  -4   9   4        1.79        3.73      0.76 o
  -3   9   4       44.80       35.05      1.04 o
  -2   9   4       32.47       26.06      0.73 o
  -1   9   4       22.91       30.71      0.70 o
   0   9   4       14.60       11.93      0.58 o
   1   9   4        0.07       -0.33      0.33 o
   2   9   4        0.23        0.32      0.36 o
   3   9   4        0.67        0.50      0.53 o
   4   9   4       37.59       32.35      1.08 o
   5   9   4        5.64        5.42      0.62 o
  -7  10   4        0.00       -0.80      0.80 o
  -6  10   4        6.48        7.61      1.50 o
  -5  10   4       16.97       18.06      1.37 o
  -4  10   4       11.65       10.34      0.88 o
  -3  10   4       51.80       48.76      1.10 o
  -2  10   4        0.28       -0.06      0.33 o
  -1  10   4       95.23       92.67      1.91 o
   0  10   4       20.62       19.85      0.85 o
   1  10   4       10.27       13.52      1.11 o
   2  10   4        0.01        0.39      0.46 o
   3  10   4        0.61        1.67      0.51 o
   4  10   4        3.81        4.36      0.62 o
  -7  11   4        0.09       -0.44      0.81 o
  -6  11   4        0.35        0.08      0.93 o
  -5  11   4       17.36       13.92      1.41 o
  -4  11   4       18.67       19.32      0.91 o
  -3  11   4       10.96        8.68      0.95 o
  -2  11   4        0.00       -0.34      0.34 o
  -1  11   4       31.46       24.21      1.42 o
   0  11   4       37.81       39.16      1.21 o
   1  11   4       24.05       18.28      1.02 o
   2  11   4       27.07       33.45      1.46 o
   3  11   4        2.17        2.49      0.71 o
  -6  12   4        0.36        0.05      0.64 o
  -5  12   4       24.90       28.59      2.42 o
  -4  12   4        6.48        4.80      0.75 o
  -3  12   4        8.47        4.75      0.52 o
  -2  12   4       12.05       10.46      0.58 o
  -1  12   4        9.24        8.70      0.99 o
   0  12   4       26.02       33.40      1.85 o
   1  12   4        4.18        5.12      0.77 o
   2  12   4       64.57       70.83      2.04 o
  -5  13   4        8.66        7.56      1.29 o
  -4  13   4        8.80       11.00      0.92 o
  -3  13   4       11.52        8.82      0.69 o
  -2  13   4       14.06       12.70      0.88 o
  -1  13   4        1.04        1.56      0.62 o
   0  13   4        1.15        1.80      0.68 o
   1  13   4        3.18        4.13      1.10 o
  -1 -15   5        4.12        5.88      0.80 o
   0 -15   5        0.70        0.30      0.85 o
   1 -15   5      106.10      132.05      3.32 o
   2 -15   5       42.32       34.77      1.41 o
   3 -15   5        0.03       -0.23      1.05 o
   4 -15   5        0.80        0.11      1.14 o
  -2 -14   5       15.14       13.93      0.93 o
  -1 -14   5       55.01       56.94      1.65 o
   0 -14   5        0.21        0.32      0.55 o
   1 -14   5        1.88        0.92      0.50 o
   2 -14   5       81.70       73.50      1.89 o
   3 -14   5       29.78       26.58      1.61 o
   4 -14   5        5.57        3.86      0.87 o
   5 -14   5        1.00       -0.38      0.82 o
   6 -14   5        0.66       -0.72      0.80 o
  -3 -13   5        5.96        5.32      0.74 o
  -2 -13   5        2.33        1.42      0.58 o
  -1 -13   5        2.17        0.73      0.58 o
   0 -13   5        4.67        7.53      0.71 o
   1 -13   5        4.03        2.84      0.53 o
   2 -13   5        0.84       -0.20      0.50 o
   3 -13   5       51.70       43.16      2.54 o
   4 -13   5      141.64      141.91      4.02 o
   5 -13   5        0.35        1.56      1.13 o
   6 -13   5       40.28       38.13      1.68 o
  -4 -12   5        0.43        0.34      0.63 o
  -3 -12   5       13.78       11.93      0.98 o
  -2 -12   5       28.34       25.94      1.47 o
  -1 -12   5        2.31        2.17      0.55 o
   0 -12   5        5.31        4.88      0.55 o
   1 -12   5      121.24      118.62      2.05 o
   2 -12   5      119.74      101.98      1.87 o
   3 -12   5      670.45      692.32      9.84 o
   4 -12   5      222.23      227.76      3.81 o
   5 -12   5       10.34       12.95      0.91 o
   6 -12   5        0.05       -0.13      0.79 o
   7 -12   5        0.28       -0.53      2.12 o
  -5 -11   5       13.12       11.35      1.12 o
  -4 -11   5       12.02       15.05      0.89 o
  -3 -11   5       19.07       22.06      1.00 o
  -2 -11   5        1.78        1.84      0.53 o
  -1 -11   5       46.82       40.35      1.19 o
   0 -11   5       37.26       30.43      1.05 o
   1 -11   5      730.57      649.58      8.34 o
   2 -11   5     1596.66     1676.28     18.46 o
   3 -11   5       26.83       24.34      0.92 o
   4 -11   5      143.49      158.26      2.84 o
   5 -11   5       94.04      108.87      2.24 o
   6 -11   5        5.75        6.27      0.77 o
   7 -11   5       15.09       17.93      1.75 o
   8 -11   5        1.09        1.67      1.89 o
  -6 -10   5        2.15        1.46      0.87 o
  -5 -10   5        0.54        0.52      0.56 o
  -4 -10   5        8.49        5.96      0.66 o
  -3 -10   5       56.22       53.86      1.39 o
  -2 -10   5        0.28       -0.37      0.37 o
  -1 -10   5      142.44      144.32      2.25 o
   0 -10   5       26.11       29.71      1.38 o
   1 -10   5     1083.57     1114.52     12.40 o
   2 -10   5      511.17      499.17      5.82 o
   3 -10   5      164.86      141.16      2.25 o
   4 -10   5       26.19       22.59      0.94 o
   5 -10   5       39.20       32.57      1.42 o
   6 -10   5       17.54       19.44      1.32 o
   7 -10   5        2.65        2.51      1.32 o
   8 -10   5        0.51       -0.91      1.54 o
  -6  -9   5        0.07       -0.34      0.55 o
  -5  -9   5        0.29        0.29      0.99 o
  -4  -9   5        0.00       -0.47      0.47 o
  -3  -9   5       18.79       21.75      0.86 o
  -2  -9   5        3.47        1.54      0.36 o
  -1  -9   5       21.69       23.99      0.74 o
   0  -9   5      294.88      293.10      3.57 o
   1  -9   5       61.00       65.28      1.13 o
   2  -9   5       92.51       80.13      1.30 o
   3  -9   5      688.68      688.04      8.68 o
   4  -9   5      211.02      200.50      3.31 o
   5  -9   5      112.34      108.28      2.12 o
   6  -9   5        1.41        2.17      1.31 o
   7  -9   5        0.66        0.72      1.25 o
   8  -9   5        9.05       11.73      1.02 o
  -7  -8   5        0.56        0.33      0.80 o
  -6  -8   5        1.97        1.49      0.58 o
  -5  -8   5       42.18       44.62      1.30 o
  -4  -8   5        7.53        5.75      0.66 o
  -3  -8   5       18.30       17.35      0.65 o
  -2  -8   5       32.42       37.80      0.75 o
  -1  -8   5        0.02       -0.24      0.24 o
   0  -8   5      417.28      370.48      4.82 o
   1  -8   5      965.76      963.20     11.83 o
   2  -8   5      232.03      273.02      3.70 o
   3  -8   5       10.67        7.95      0.56 o
   4  -8   5      391.43      352.77      5.27 o
   5  -8   5        4.15        5.13      0.69 o
   6  -8   5       31.90       30.01      1.17 o
   7  -8   5       15.03       13.56      1.12 o
   8  -8   5        4.29        4.16      0.79 o
  -7  -7   5        6.86        7.91      0.66 o
  -6  -7   5       22.08       20.71      1.26 o
  -5  -7   5      178.14      186.88      3.12 o
  -4  -7   5       38.43       41.15      1.09 o
  -3  -7   5        1.19        3.61      0.37 o
  -2  -7   5        0.42       -0.20      0.23 o
  -1  -7   5      660.66      682.22      7.61 o
   0  -7   5       79.72       76.67      1.28 o
   1  -7   5       55.87       43.05      0.89 o
   2  -7   5      349.57      349.64      4.53 o
   3  -7   5       11.64        5.60      0.43 o
   4  -7   5        2.35        5.98      0.67 o
   5  -7   5      116.28      133.71      2.95 o
   6  -7   5       17.39       20.41      1.13 o
   7  -7   5       20.92       18.41      1.22 o
   8  -7   5       17.73       20.66      1.08 o
   9  -7   5        0.43       -0.53      1.12 o
  -7  -6   5        0.07        0.84      0.48 o
  -6  -6   5        2.76        2.56      0.49 o
  -5  -6   5        0.00        0.24      0.39 o
  -4  -6   5        0.65        0.57      0.28 o
  -3  -6   5      137.29      140.06      2.01 o
  -2  -6   5      181.44      189.26      2.33 o
  -1  -6   5      258.89      273.42      3.21 o
   0  -6   5      209.69      229.89      3.04 o
   1  -6   5     1939.18     1956.47     23.49 o
   2  -6   5      629.91      752.10     10.53 o
   3  -6   5      480.59      557.08      7.94 o
   4  -6   5       80.13       82.33      2.03 o
   5  -6   5      168.99      167.65      4.25 o
   6  -6   5       24.26       25.44      1.03 o
   7  -6   5        9.02        7.63      0.79 o
   8  -6   5        0.64        0.23      0.69 o
   9  -6   5        0.58        0.53      1.58 o
  -8  -5   5        5.39        8.26      0.70 o
  -7  -5   5        8.00       10.71      0.68 o
  -6  -5   5       10.63       11.55      0.63 o
  -5  -5   5      220.57      224.52      3.16 o
  -4  -5   5        6.19        4.25      0.35 o
  -3  -5   5        0.30        2.61      0.26 o
  -2  -5   5      404.22      360.41      4.13 o
  -1  -5   5      479.72      417.81      4.72 o
   0  -5   5        4.51        1.34      0.19 o
   1  -5   5     2286.99     2397.11     32.04 o
   2  -5   5     1576.78     1709.55     23.40 o
   3  -5   5        2.28        1.35      0.41 o
   4  -5   5     2524.51     2680.86     41.95 o
   5  -5   5      240.23      243.86      5.57 o
   6  -5   5        0.00       -0.35      1.06 o
   7  -5   5       71.75       73.54      2.20 o
   8  -5   5        1.41        0.62      0.58 o
   9  -5   5        1.61        2.68      0.67 o
  -8  -4   5        1.59        0.85      0.69 o
  -7  -4   5       13.34       13.56      1.06 o
  -6  -4   5      122.28      110.01      2.06 o
  -5  -4   5       78.76       83.13      1.46 o
  -4  -4   5       18.28       27.56      0.67 o
  -3  -4   5       11.03       15.66      0.34 o
  -2  -4   5       20.98       20.54      0.40 o
  -1  -4   5       45.95       51.51      0.86 o
   0  -4   5      784.83      823.06      9.98 o
   1  -4   5        1.91        2.19      0.52 o
   2  -4   5        4.76        0.82      0.19 o
   3  -4   5      166.33      222.15      3.84 o
   4  -4   5      298.91      318.05      6.78 o
   5  -4   5       24.75       18.09      1.18 o
   6  -4   5       26.17       20.68      1.43 o
   7  -4   5        0.44        0.11      0.55 o
   8  -4   5       14.78       11.70      0.85 o
   9  -4   5        3.21        4.37      0.76 o
  -8  -3   5        2.93        3.56      0.64 o
  -7  -3   5        4.98        6.43      0.79 o
  -6  -3   5        5.18        6.78      0.58 o
  -5  -3   5        2.49        2.52      0.35 o
  -4  -3   5      107.60       98.20      1.35 o
  -3  -3   5       58.41       68.24      0.98 o
  -2  -3   5      290.34      313.66      3.27 o
  -1  -3   5        4.90       10.70      0.39 o
   0  -3   5      285.94      293.27      3.08 o
   1  -3   5      167.26      122.56      1.66 o
   2  -3   5     4588.51     4611.95     90.31 o
   3  -3   5        0.16        3.78      0.36 o
   4  -3   5        8.02        9.28      0.69 o
   5  -3   5       50.47       57.53      1.93 o
   6  -3   5        0.69       -0.45      0.88 o
   7  -3   5        5.13        3.23      0.56 o
   8  -3   5       35.38       28.08      1.14 o
   9  -3   5        0.08        0.26      0.64 o
  -9  -2   5        1.45        2.43      1.05 o
  -8  -2   5       16.94       15.83      1.24 o
  -7  -2   5       11.03       10.66      0.79 o
  -6  -2   5       99.33       92.96      1.81 o
  -5  -2   5      219.36      219.75      2.71 o
  -4  -2   5      184.72      156.89      1.97 o
  -3  -2   5      258.37      237.25      2.77 o
  -2  -2   5       15.47       26.52      0.72 o
  -1  -2   5      228.17      195.95      1.92 o
   0  -2   5      397.54      356.42      3.66 o
   1  -2   5      455.13      423.53      5.38 o
   2  -2   5      102.41      111.81      2.06 o
   3  -2   5        0.90       -0.19      0.26 o
   5  -2   5       13.75       13.23      0.83 o
   6  -2   5       52.33       50.08      1.93 o
   7  -2   5       29.87       26.49      1.45 o
   8  -2   5       14.91       13.09      0.80 o
   9  -2   5        0.49        0.88      0.65 o
  -9  -1   5        0.15       -0.64      0.64 o
  -8  -1   5       23.05       28.35      1.37 o
  -7  -1   5        9.59        8.64      0.65 o
  -6  -1   5      104.12       98.30      2.44 o
  -5  -1   5        9.40       10.07      0.49 o
  -4  -1   5       21.39       28.05      1.21 o
  -3  -1   5     3470.50     3576.56     38.25 o
  -2  -1   5      412.72      366.65      4.09 o
  -1  -1   5     2420.39     2279.88     21.10 o
   0  -1   5     2428.26     2351.63     32.63 o
   1  -1   5      534.52      533.97      6.71 o
   2  -1   5     2142.68     2119.44     35.58 o
   3  -1   5     1536.55     1620.00     25.69 o
   4  -1   5       72.92       56.50      1.39 o
   5  -1   5        0.09       -0.25      0.52 o
   6  -1   5       76.78       67.82      1.75 o
   7  -1   5       26.24       19.45      0.82 o
   8  -1   5        0.03       -0.53      0.53 o
  -9   0   5        5.96        7.76      0.87 o
  -8   0   5        1.56        2.01      0.73 o
  -7   0   5       21.00       19.34      1.05 o
  -6   0   5      174.52      167.76      2.24 o
  -5   0   5        5.90        7.50      0.38 o
  -4   0   5      292.96      317.20      3.69 o
  -3   0   5      148.42      172.83      2.08 o
  -2   0   5       87.79       57.80      0.80 o
  -1   0   5      155.33      135.19      1.33 o
   0   0   5      280.56      345.25      3.94 o
   1   0   5        4.53        3.16      0.37 o
   2   0   5      489.52      539.02      7.68 o
   3   0   5     2616.66     2666.26     36.74 o
   4   0   5        0.87        0.10      0.33 o
   5   0   5      326.17      303.38      4.62 o
   6   0   5      126.64      122.11      2.65 o
   7   0   5        0.08       -0.34      0.68 o
   8   0   5        0.05       -0.44      0.44 o
  -9   1   5        0.46        0.75      0.65 o
  -8   1   5        1.25        1.43      0.64 o
  -7   1   5       20.51       23.23      0.99 o
  -6   1   5      533.22      543.40      6.22 o
  -5   1   5       14.60       13.60      0.47 o
  -4   1   5       31.33       19.46      0.84 o
  -3   1   5     1652.35     1761.88     18.97 o
  -2   1   5      667.12      725.78      7.91 o
  -1   1   5      509.32      435.98      4.80 o
   0   1   5       17.19       22.63      0.72 o
   1   1   5     2371.40     2470.28     36.11 o
   2   1   5      286.18      279.46      4.80 o
   3   1   5       92.29       70.44      1.88 o
   4   1   5      308.12      321.51      4.80 o
   5   1   5      143.75      143.37      2.91 o
   6   1   5        3.54        1.84      0.57 o
   7   1   5        6.27        5.81      0.93 o
   8   1   5        4.14        7.49      1.39 o
  -9   2   5        5.36        5.29      0.82 o
  -8   2   5       40.00       39.11      1.33 o
  -7   2   5        2.49        3.65      0.47 o
  -6   2   5       14.01       11.07      1.14 o
  -5   2   5       19.71       23.76      0.64 o
  -4   2   5        0.45       -0.25      0.25 o
  -3   2   5      124.21      152.82      1.87 o
  -2   2   5       59.82       51.51      0.73 o
  -1   2   5        4.69        6.15      0.20 o
   0   2   5     1200.22     1256.47     17.17 o
   1   2   5     2785.74     2787.85     39.01 o
   2   2   5      206.85      167.43      3.26 o
   3   2   5      737.13      811.00      9.23 o
   4   2   5        5.72        8.03      0.49 o
   5   2   5        3.74        3.00      0.59 o
   6   2   5        1.89        1.18      0.88 o
   7   2   5       30.09       27.04      1.61 o
   8   2   5        0.05       -0.74      0.74 o
  -9   3   5        1.81        1.10      0.73 o
  -8   3   5        3.32        6.18      1.50 o
  -7   3   5       44.67       50.46      1.09 o
  -6   3   5       21.91       19.54      0.92 o
  -5   3   5       28.34       25.86      0.64 o
  -4   3   5       34.30       40.28      0.81 o
  -3   3   5        5.61        5.06      0.32 o
  -2   3   5      871.57      893.65      9.09 o
  -1   3   5        4.32        6.67      0.33 o
   0   3   5      685.56      600.75      8.38 o
   1   3   5       63.00       83.14      1.45 o
   2   3   5       30.55       38.25      0.91 o
   3   3   5        1.54        1.91      0.30 o
   4   3   5       34.05       26.97      0.72 o
   5   3   5       18.40       19.21      0.85 o
   6   3   5        6.92        6.38      0.94 o
   7   3   5       22.67       18.67      1.15 o
   8   3   5        0.83       -0.20      0.70 o
  -9   4   5        1.45        1.32      0.91 o
  -8   4   5       18.89       19.94      0.92 o
  -7   4   5        0.92        0.47      0.40 o
  -6   4   5        9.53       10.54      0.52 o
  -5   4   5        4.43        5.09      0.32 o
  -4   4   5       23.47       29.77      0.68 o
  -3   4   5      431.60      453.68      5.60 o
  -2   4   5      517.99      484.00      5.36 o
  -1   4   5       11.37       10.94      0.24 o
   0   4   5       38.67       33.37      0.78 o
   1   4   5      157.49      156.56      2.50 o
   2   4   5      201.42      196.43      3.09 o
   3   4   5        1.64        2.12      0.46 o
   4   4   5      513.40      506.63      6.03 o
   5   4   5       47.72       53.28      1.40 o
   6   4   5       70.04       65.43      1.84 o
   7   4   5        0.01       -0.64      0.64 o
  -9   5   5        3.05        2.42      1.06 o
  -8   5   5        8.70       12.52      0.72 o
  -7   5   5       15.14       18.50      0.73 o
  -6   5   5       41.77       40.76      0.95 o
  -5   5   5       61.79       58.67      1.00 o
  -4   5   5       84.17       91.08      1.46 o
  -3   5   5       16.15       21.55      0.54 o
  -2   5   5       22.96       17.15      0.64 o
  -1   5   5        5.89        4.49      0.22 o
   0   5   5      130.53      113.12      1.44 o
   1   5   5        0.74        3.01      0.43 o
   2   5   5      352.55      366.50      5.43 o
   3   5   5      208.71      203.74      3.30 o
   4   5   5        3.29        1.89      0.59 o
   5   5   5      379.53      376.74      7.05 o
   6   5   5       54.84       56.07      1.64 o
   7   5   5        1.31        1.42      0.80 o
  -9   6   5        0.82        2.99      1.76 o
  -8   6   5        0.10       -0.47      0.47 o
  -7   6   5        0.56       -0.35      0.44 o
  -6   6   5       27.01       32.06      0.98 o
  -5   6   5        0.04       -0.02      0.32 o
  -4   6   5        0.08       -0.25      0.25 o
  -3   6   5        8.31       10.75      0.39 o
  -2   6   5        1.19        1.22      0.20 o
  -1   6   5      257.01      288.17      3.05 o
   0   6   5      397.47      390.94      4.49 o
   1   6   5      527.80      540.41      6.09 o
   2   6   5      310.77      299.63      4.60 o
   3   6   5       91.70       95.37      1.91 o
   4   6   5      132.01      135.37      2.99 o
   5   6   5        2.77        1.65      0.74 o
   6   6   5       26.12       30.25      1.42 o
  -8   7   5        5.30        6.30      0.82 o
  -7   7   5        3.24        3.26      0.97 o
  -6   7   5        4.13        1.77      0.57 o
  -5   7   5        4.18        7.39      0.55 o
  -4   7   5       47.52       52.00      1.09 o
  -3   7   5        0.78        0.79      0.36 o
  -2   7   5       66.93       64.13      1.28 o
  -1   7   5       43.71       37.48      0.84 o
   0   7   5      125.78      139.08      2.09 o
   1   7   5        6.48        7.05      0.44 o
   2   7   5        0.45        0.57      0.64 o
   3   7   5      418.51      424.16      7.36 o
   4   7   5      363.80      364.90      6.58 o
   5   7   5       22.05       19.33      1.15 o
   6   7   5        3.09        1.39      0.76 o
  -8   8   5        1.59        2.35      0.76 o
  -7   8   5        1.86        0.48      0.62 o
  -6   8   5        6.76        5.83      0.70 o
  -5   8   5        0.20       -0.20      0.43 o
  -4   8   5        1.50        2.05      0.42 o
  -3   8   5        0.53        0.26      0.32 o
  -2   8   5        1.94        2.78      0.33 o
  -1   8   5        3.30        4.50      0.61 o
   0   8   5       41.55       40.40      0.92 o
   1   8   5       64.68       69.56      1.31 o
   2   8   5       18.58       23.59      1.73 o
   3   8   5      558.30      571.45      8.18 o
   4   8   5       22.61       27.40      0.90 o
   5   8   5        4.94        8.17      0.89 o
  -8   9   5        4.80        7.54      0.96 o
  -7   9   5        2.41        2.31      0.72 o
  -6   9   5        4.82        4.67      0.73 o
  -5   9   5        6.21        6.99      0.72 o
  -4   9   5       24.88       29.32      0.90 o
  -3   9   5        0.32        0.14      0.34 o
  -2   9   5       82.77       82.64      1.41 o
  -1   9   5       13.98       14.57      0.71 o
   0   9   5        4.42        4.89      1.16 o
   1   9   5       31.78       31.71      1.01 o
   2   9   5       69.20       84.52      1.73 o
   3   9   5       39.67       43.72      1.19 o
   4   9   5        0.06        0.14      0.43 o
   5   9   5       12.92       17.17      0.84 o
  -7  10   5        3.13        3.17      0.76 o
  -6  10   5        0.03        0.13      0.65 o
  -5  10   5        2.05        1.30      0.64 o
  -4  10   5       12.06       14.72      1.73 o
  -3  10   5        0.12        0.48      0.36 o
  -2  10   5       29.85       33.50      0.94 o
  -1  10   5       31.88       26.78      0.97 o
   0  10   5        4.46        3.40      0.48 o
   1  10   5       19.97       15.78      0.78 o
   2  10   5       12.11       11.04      0.80 o
   3  10   5        0.00        1.33      1.22 o
   4  10   5        0.19       -0.07      0.73 o
  -6  11   5        2.43        3.08      0.69 o
  -5  11   5       16.96       17.95      1.00 o
  -4  11   5        0.97       -0.06      0.47 o
  -3  11   5        0.92        1.11      0.43 o
  -2  11   5        1.20        1.79      0.38 o
  -1  11   5       50.82       49.98      2.08 o
   0  11   5        7.29        5.59      0.59 o
   1  11   5        3.87        3.66      0.69 o
   2  11   5       30.16       34.13      1.34 o
   3  11   5        5.30        5.06      0.81 o
  -6  12   5        1.70        1.34      0.81 o
  -5  12   5        1.86        2.06      0.66 o
  -4  12   5        0.41       -0.61      0.66 o
  -3  12   5        2.31        4.16      0.50 o
  -2  12   5       35.74       39.73      1.60 o
  -1  12   5        0.00        0.32      0.55 o
   0  12   5        3.81        2.71      0.68 o
   1  12   5        1.74        1.47      0.68 o
   2  12   5        3.39        0.84      1.10 o
  -4  13   5        4.40        3.83      0.68 o
  -3  13   5        2.12        1.48      0.48 o
  -2  13   5       26.81       30.30      1.25 o
  -1  13   5        8.72        8.32      0.80 o
   0  13   5        7.19        6.66      1.30 o
  -1 -15   6        0.76        1.20      0.70 o
   0 -15   6       16.61       17.25      1.03 o
   1 -15   6       10.44       11.00      1.08 o
   2 -15   6       54.72       47.25      1.62 o
   3 -15   6       40.60       37.29      1.80 o
   4 -15   6        1.14       -0.06      0.80 o
  -2 -14   6       25.34       22.80      1.16 o
  -1 -14   6        0.35        0.89      0.61 o
   0 -14   6       10.84        9.05      0.80 o
   1 -14   6        9.95       10.56      0.84 o
   2 -14   6       12.38       13.53      0.90 o
   3 -14   6        8.78        6.70      0.98 o
   4 -14   6        0.01       -0.73      1.07 o
   5 -14   6        4.08        0.78      0.90 o
   6 -14   6        0.36       -0.34      0.83 o
  -3 -13   6        4.51        5.35      0.75 o
  -2 -13   6        0.01        0.42      0.58 o
  -1 -13   6        7.07        7.18      0.71 o
   0 -13   6        0.01       -0.52      0.52 o
   1 -13   6        0.02       -0.45      0.48 o
   2 -13   6       31.20       26.33      1.19 o
   3 -13   6        1.47        3.38      0.84 o
   4 -13   6        2.23        0.07      0.72 o
   5 -13   6       63.54       64.29      1.70 o
   6 -13   6        6.93        7.79      1.63 o
  -4 -12   6       10.84       13.12      0.91 o
  -3 -12   6       24.99       24.10      1.19 o
  -2 -12   6       46.67       48.85      1.39 o
  -1 -12   6        4.33        5.92      0.64 o
   0 -12   6       79.24       76.41      1.53 o
   1 -12   6       84.79       79.66      1.63 o
   2 -12   6      224.68      217.71      3.78 o
   3 -12   6        2.81        5.53      0.92 o
   4 -12   6        1.04        3.26      0.97 o
   5 -12   6       24.30       27.83      1.50 o
   6 -12   6        4.31        2.59      0.97 o
   7 -12   6        0.25       -0.70      0.91 o
  -5 -11   6       23.26       24.59      1.14 o
  -4 -11   6       61.37       72.51      1.79 o
  -3 -11   6        6.74        4.52      0.66 o
  -2 -11   6        8.58        9.40      0.82 o
  -1 -11   6       12.76        8.58      0.76 o
   0 -11   6      343.81      310.52      4.30 o
   1 -11   6      337.37      343.14      4.22 o
   2 -11   6       85.93       94.53      1.97 o
   3 -11   6        1.83        0.49      0.50 o
   4 -11   6        9.64       11.03      1.05 o
   5 -11   6       72.39       65.26      1.63 o
   6 -11   6       27.75       34.72      1.25 o
   7 -11   6        8.96        8.49      0.92 o
  -6 -10   6        0.00       -0.61      0.74 o
  -5 -10   6       10.47        9.74      0.81 o
  -4 -10   6        8.00       10.53      0.77 o
  -3 -10   6       13.40        9.13      0.69 o
  -2 -10   6        3.63        4.51      0.49 o
  -1 -10   6      300.32      277.91      3.86 o
   0 -10   6      366.25      384.73      4.59 o
   1 -10   6       27.41       25.54      0.80 o
   2 -10   6        0.37        0.06      0.46 o
   3 -10   6       93.73       78.23      1.50 o
   4 -10   6       18.62       14.12      1.09 o
   5 -10   6       42.01       42.17      1.98 o
   6 -10   6        4.93        6.73      0.99 o
   7 -10   6        0.02       -0.65      0.65 o
   8 -10   6        0.94        0.43      1.06 o
  -6  -9   6        0.08       -0.35      0.58 o
  -5  -9   6       10.23        8.05      0.71 o
  -4  -9   6       21.42       16.40      0.84 o
  -3  -9   6        4.85        3.13      0.53 o
  -2  -9   6       23.02       16.31      0.66 o
  -1  -9   6      196.42      207.33      2.64 o
   0  -9   6      145.15      141.50      2.19 o
   1  -9   6        1.84        0.87      0.37 o
   2  -9   6      233.25      250.20      3.47 o
   3  -9   6      100.45      101.90      2.02 o
   4  -9   6        4.66        2.24      0.61 o
   5  -9   6        7.45        8.58      0.67 o
   6  -9   6       14.12       16.26      1.18 o
   7  -9   6        2.42        3.94      1.06 o
   8  -9   6        3.47        2.65      0.91 o
  -7  -8   6        0.79       -0.55      0.79 o
  -6  -8   6        0.10       -0.55      0.55 o
  -5  -8   6      150.35      145.29      2.65 o
  -4  -8   6      151.38      168.48      2.90 o
  -3  -8   6       45.74       49.61      1.06 o
  -2  -8   6       58.58       72.39      1.17 o
  -1  -8   6       48.71       45.39      0.99 o
   0  -8   6      800.07      812.44     10.06 o
   1  -8   6       51.35       70.58      1.82 o
   2  -8   6       65.62       79.22      1.50 o
   3  -8   6        0.03        0.07      0.34 o
   4  -8   6        5.51        5.53      0.70 o
   5  -8   6       14.27       11.22      0.95 o
   6  -8   6       32.77       30.21      1.17 o
   7  -8   6        9.03        8.16      0.80 o
   8  -8   6        2.90        2.42      1.21 o
  -7  -7   6       10.09        9.42      0.71 o
  -6  -7   6       30.51       31.75      1.12 o
  -5  -7   6        1.17        1.07      0.50 o
  -4  -7   6        3.08        3.38      0.47 o
  -3  -7   6       47.14       53.29      1.07 o
  -2  -7   6      148.43      158.70      2.05 o
  -1  -7   6        9.62        4.95      0.33 o
   0  -7   6      109.11      125.45      1.87 o
   1  -7   6       29.99       36.95      1.32 o
   2  -7   6       48.78       47.93      1.20 o
   3  -7   6       11.77       12.78      0.61 o
   4  -7   6      185.49      179.60      3.58 o
   5  -7   6       59.99       64.28      1.83 o
   6  -7   6        1.02        1.64      1.84 o
   7  -7   6        5.44        7.96      1.15 o
   8  -7   6        0.08       -0.57      0.57 o
  -7  -6   6       60.63       51.26      1.27 o
  -6  -6   6        8.02        7.86      0.60 o
  -5  -6   6        0.11        0.37      0.42 o
  -4  -6   6      201.52      185.66      2.40 o
  -3  -6   6      123.13      136.30      2.00 o
  -2  -6   6      225.81      257.58      3.08 o
  -1  -6   6      160.96      181.43      2.23 o
   0  -6   6      490.65      477.88      5.99 o
   1  -6   6      714.82      754.34      9.27 o
   2  -6   6        8.45        5.66      0.81 o
   3  -6   6      102.80      111.18      2.23 o
   4  -6   6       29.65       24.76      1.05 o
   5  -6   6        0.32        1.67      1.06 o
   6  -6   6        4.09        6.56      1.85 o
   7  -6   6       16.34       11.99      0.84 o
   8  -6   6        0.00        0.16      0.66 o
   9  -6   6        9.18       10.92      2.29 o
  -8  -5   6        0.37        0.64      0.57 o
  -7  -5   6        5.38        7.12      0.61 o
  -6  -5   6       48.04       54.63      1.25 o
  -5  -5   6       69.38       55.84      1.14 o
  -4  -5   6        3.60        1.24      0.27 o
  -3  -5   6        2.51        5.47      0.27 o
  -2  -5   6        9.63       13.60      0.39 o
  -1  -5   6      356.36      356.85      4.07 o
   0  -5   6      683.86      758.02      9.27 o
   1  -5   6       16.19        5.25      0.61 o
   2  -5   6      140.19      134.23      2.05 o
   3  -5   6      130.30      136.91      2.27 o
   4  -5   6      120.32      137.39      2.82 o
   5  -5   6        5.91        5.83      1.76 o
   6  -5   6       10.30        5.74      1.00 o
   7  -5   6        1.20        2.17      0.64 o
   8  -5   6       11.22        9.67      0.82 o
   9  -5   6        0.55        2.70      1.32 o
  -8  -4   6        0.06       -0.15      0.53 o
  -7  -4   6       17.85       14.92      0.72 o
  -6  -4   6      264.88      253.12      4.00 o
  -5  -4   6        0.02       -0.20      0.37 o
  -4  -4   6       61.40       67.39      0.87 o
  -3  -4   6       25.14       23.54      0.61 o
  -2  -4   6      482.89      474.37      5.30 o
  -1  -4   6       54.07       90.46      1.20 o
   0  -4   6        0.11        0.88      0.41 o
   1  -4   6      211.88      209.61      2.74 o
   2  -4   6       50.72       43.88      0.94 o
   3  -4   6        0.03        0.80      0.25 o
   4  -4   6        7.07       12.65      0.67 o
   5  -4   6       51.37       52.37      1.87 o
   6  -4   6       16.51       15.54      1.18 o
   7  -4   6       76.47       75.81      2.68 o
   8  -4   6        9.98       12.92      1.01 o
   9  -4   6        7.56       11.59      0.92 o
  -8  -3   6        1.84        0.49      0.62 o
  -7  -3   6        2.06        0.58      0.52 o
  -6  -3   6      150.16      155.85      2.67 o
  -5  -3   6       32.46       27.43      0.80 o
  -4  -3   6       14.61       11.26      0.40 o
  -3  -3   6       12.92       20.27      0.53 o
  -2  -3   6      159.43      145.68      1.64 o
  -1  -3   6     1414.72     1330.87     14.37 o
   0  -3   6      117.57      111.97      1.18 o
   1  -3   6     1117.30     1239.72     13.72 o
   2  -3   6        1.55       -0.11      0.28 o
   3  -3   6       27.17       36.66      0.86 o
   4  -3   6       94.83       82.65      2.05 o
   5  -3   6        0.00       -0.29      0.55 o
   6  -3   6       29.98       30.35      1.55 o
   7  -3   6       54.80       64.93      2.43 o
   8  -3   6        0.38       -0.03      0.54 o
   9  -3   6       18.97       19.00      1.03 o
  -8  -2   6       14.23       13.92      1.08 o
  -7  -2   6       60.23       56.95      1.43 o
  -6  -2   6      573.43      551.06      6.88 o
  -5  -2   6       19.78       16.45      0.51 o
  -4  -2   6      687.41      717.52      7.95 o
  -3  -2   6      468.09      440.15      4.95 o
  -2  -2   6        3.40        8.13      0.57 o
  -1  -2   6      709.05      673.31      6.79 o
   0  -2   6      405.17      404.91      4.54 o
   1  -2   6        8.22        2.96      0.21 o
   2  -2   6      189.21      178.69      2.47 o
   3  -2   6        0.00       -0.21      0.21 o
   4  -2   6       24.56       21.65      0.99 o
   5  -2   6        0.04        0.18      0.62 o
   6  -2   6       13.05       10.98      1.05 o
   7  -2   6       15.02       10.62      0.88 o
   8  -2   6       23.36       27.48      1.49 o
  -9  -1   6        3.80        4.38      1.12 o
  -8  -1   6       18.41       16.93      0.98 o
  -7  -1   6        8.51       10.13      0.89 o
  -6  -1   6       23.37       19.07      1.03 o
  -5  -1   6       29.29       30.49      0.69 o
  -4  -1   6      270.11      292.97      3.42 o
  -3  -1   6      533.63      646.90      7.12 o
  -2  -1   6       78.09       75.18      1.00 o
   0  -1   6      274.06      235.03      2.68 o
   1  -1   6      262.03      320.73      4.61 o
   2  -1   6     1464.81     1468.44     18.28 o
   3  -1   6      172.61      193.91      3.05 o
   4  -1   6        9.29       11.28      0.61 o
   5  -1   6       58.05       53.55      2.40 o
   6  -1   6        1.33        3.18      0.61 o
   7  -1   6       17.09       13.85      1.23 o
   8  -1   6        0.53       -0.54      0.54 o
  -9   0   6        8.85        7.76      0.87 o
  -8   0   6       94.96       81.43      2.07 o
  -7   0   6       71.46       66.57      2.01 o
  -6   0   6     1009.23      955.89     11.31 o
  -5   0   6      179.06      159.70      2.07 o
  -4   0   6      102.74       95.72      1.32 o
  -3   0   6      298.66      327.55      3.74 o
  -2   0   6      444.49      462.82      5.53 o
  -1   0   6     2231.95     2314.11     23.06 o
   0   0   6        4.39        8.88      0.34 o
   1   0   6      177.06      187.55      2.77 o
   2   0   6       60.98       87.36      1.85 o
   3   0   6       33.56       28.65      0.79 o
   4   0   6      208.64      196.05      3.65 o
   5   0   6       86.80       83.46      1.81 o
   6   0   6        5.56        6.82      1.61 o
   7   0   6        0.62        0.06      0.72 o
   8   0   6        0.51        0.49      0.93 o
  -9   1   6        6.30        5.79      0.84 o
  -8   1   6       85.10       76.36      1.94 o
  -7   1   6       73.63       64.67      1.40 o
  -6   1   6      273.74      257.90      3.19 o
  -5   1   6      198.46      199.53      2.48 o
  -4   1   6      100.94      106.78      1.61 o
  -3   1   6     1287.16     1277.36     13.84 o
  -2   1   6      424.53      427.75      4.74 o
  -1   1   6     2158.78     2051.09     22.10 o
   0   1   6     1934.20     2107.96     28.96 o
   1   1   6        8.02        9.85      0.41 o
   2   1   6       71.77       76.95      1.40 o
   3   1   6       55.70       49.40      0.96 o
   4   1   6      291.70      300.03      4.10 o
   5   1   6       10.45        8.07      0.61 o
   6   1   6        1.50       -0.30      0.68 o
   7   1   6        3.92        3.48      1.32 o
   8   1   6        1.65        1.30      0.97 o
  -9   2   6        0.39        0.04      0.65 o
  -8   2   6       34.08       30.80      1.20 o
  -7   2   6        5.71        4.24      0.45 o
  -6   2   6        0.05        0.10      0.43 o
  -5   2   6        9.48        9.93      0.45 o
  -4   2   6       49.09       59.30      0.94 o
  -3   2   6        8.80       13.76      0.36 o
  -2   2   6       48.55       53.52      0.80 o
  -1   2   6      548.72      606.58      6.16 o
   0   2   6     3435.50     3437.19     46.56 o
   1   2   6      276.57      246.74      3.63 o
   2   2   6      233.51      232.56      3.10 o
   3   2   6       38.55       35.62      0.98 o
   4   2   6       48.42       50.34      0.96 o
   5   2   6       64.79       61.14      1.32 o
   6   2   6        9.76        4.83      0.61 o
   7   2   6        0.02       -0.44      0.79 o
   8   2   6        1.29        1.87      0.84 o
  -9   3   6        5.36        5.87      0.97 o
  -8   3   6        0.28       -0.59      0.93 o
  -7   3   6       25.84       23.08      0.76 o
  -6   3   6        1.44        1.30      0.50 o
  -5   3   6       33.18       31.11      0.85 o
  -4   3   6      242.32      241.91      2.89 o
  -3   3   6       24.35       22.71      0.58 o
  -2   3   6       31.42       35.48      0.60 o
  -1   3   6      430.04      369.29      4.09 o
   0   3   6     1010.58     1068.60     14.70 o
   1   3   6       28.29       24.69      0.85 o
   2   3   6        0.05        0.52      0.36 o
   3   3   6      123.78      125.94      1.95 o
   4   3   6       13.81       13.54      0.54 o
   5   3   6      112.50      111.41      2.17 o
   6   3   6        0.60       -0.55      0.55 o
   7   3   6        5.74        5.06      0.80 o
  -9   4   6        9.13        8.44      1.14 o
  -8   4   6        0.58       -0.54      0.63 o
  -7   4   6       25.43       27.78      0.83 o
  -6   4   6       70.70       70.72      1.18 o
  -5   4   6      171.50      186.47      2.35 o
  -4   4   6      105.13      115.55      1.56 o
  -3   4   6      151.50      162.24      1.99 o
  -2   4   6      149.91      147.01      1.69 o
  -1   4   6       37.00       29.75      0.75 o
   0   4   6      928.18      956.15     11.61 o
   1   4   6       10.97       11.71      0.79 o
   2   4   6       22.00       23.53      0.74 o
   3   4   6        4.05        4.67      0.66 o
   4   4   6      260.15      259.66      3.35 o
   5   4   6        0.85        0.80      0.56 o
   6   4   6       24.83       26.02      1.10 o
   7   4   6        0.02       -0.45      0.70 o
  -9   5   6        3.94        5.99      1.94 o
  -8   5   6        4.01        4.98      0.89 o
  -7   5   6        4.43        2.39      0.52 o
  -6   5   6       38.65       33.26      0.94 o
  -5   5   6       91.05       94.63      1.55 o
  -4   5   6       36.71       36.44      0.71 o
  -3   5   6       39.19       30.37      0.59 o
  -2   5   6      110.31      107.65      1.61 o
  -1   5   6      218.92      199.92      2.40 o
   0   5   6       72.44       61.99      0.97 o
   1   5   6      317.56      331.91      4.93 o
   2   5   6      223.36      207.48      3.34 o
   3   5   6      259.85      283.27      4.41 o
   4   5   6       39.02       35.98      1.38 o
   5   5   6       66.92       70.30      1.74 o
   6   5   6        0.94       -0.10      0.58 o
   7   5   6        6.97        8.60      0.98 o
  -8   6   6        9.37        8.24      0.87 o
  -7   6   6       21.20       20.58      1.06 o
  -6   6   6       66.10       73.11      1.84 o
  -5   6   6        8.72        7.04      0.55 o
  -4   6   6       31.51       37.78      1.70 o
  -3   6   6       71.98       62.77      1.20 o
  -2   6   6      137.38      143.51      2.06 o
  -1   6   6      487.73      474.42      6.03 o
   0   6   6      258.30      249.47      3.35 o
   1   6   6      219.18      216.70      2.96 o
   2   6   6      192.66      199.62      3.27 o
   3   6   6      139.88      137.17      2.53 o
   4   6   6       26.32       28.23      1.78 o
   5   6   6       17.54       19.98      1.20 o
   6   6   6       15.13       16.68      1.13 o
  -8   7   6       10.96        8.19      0.93 o
  -7   7   6       18.62       18.08      1.06 o
  -6   7   6        5.11        3.09      0.62 o
  -5   7   6       22.26       20.53      0.88 o
  -4   7   6       34.63       29.11      0.83 o
  -3   7   6      120.92      119.10      2.12 o
  -2   7   6        5.56        4.26      0.34 o
  -1   7   6       83.12       99.68      1.88 o
   0   7   6       17.22       16.59      0.57 o
   1   7   6        0.45        0.24      0.33 o
   2   7   6      112.80      113.91      1.85 o
   3   7   6       12.36       18.59      1.85 o
   4   7   6      128.51      124.81      2.85 o
   5   7   6        5.02        4.59      0.82 o
   6   7   6        9.12       10.35      1.05 o
  -8   8   6        2.27        2.41      0.80 o
  -7   8   6        0.94        0.26      0.64 o
  -6   8   6       11.18       12.23      0.85 o
  -5   8   6       10.71       11.25      0.67 o
  -4   8   6       24.52       29.74      0.88 o
  -3   8   6       11.90       13.74      0.61 o
  -2   8   6       40.29       41.24      1.13 o
  -1   8   6      287.14      282.97      5.35 o
   0   8   6       86.03       92.65      1.82 o
   1   8   6       35.21       37.12      1.17 o
   2   8   6      314.05      338.60      4.59 o
   3   8   6       56.55       57.50      1.33 o
   4   8   6       13.47       14.44      0.98 o
   5   8   6        0.15        1.32      0.81 o
  -7   9   6        0.11        0.30      0.64 o
  -6   9   6        1.53        0.43      0.59 o
  -5   9   6        2.29        2.34      0.94 o
  -4   9   6       31.23       34.11      1.17 o
  -3   9   6        0.06       -0.32      0.32 o
  -2   9   6        4.21        2.84      0.37 o
  -1   9   6       44.31       43.64      1.21 o
   0   9   6       67.51       58.44      1.40 o
   1   9   6        4.50        4.73      0.66 o
   2   9   6       14.49       21.34      1.03 o
   3   9   6       16.28       14.82      0.85 o
   4   9   6        2.79        3.63      0.60 o
  -7  10   6       17.38       23.04      1.57 o
  -6  10   6        6.07        6.34      0.83 o
  -5  10   6       28.29       32.57      1.66 o
  -4  10   6        0.63        0.59      0.44 o
  -3  10   6        5.56        4.31      0.47 o
  -2  10   6        3.17        1.98      0.55 o
  -1  10   6       47.03       54.29      1.42 o
   0  10   6        5.81        4.54      0.55 o
   1  10   6       14.39       14.14      0.90 o
   2  10   6        1.01       -0.26      0.55 o
   3  10   6        3.56        4.90      0.72 o
  -6  11   6        0.00       -0.62      0.62 o
  -5  11   6        3.07        2.26      0.66 o
  -4  11   6        4.04        4.05      0.62 o
  -3  11   6       36.69       38.16      1.00 o
  -2  11   6       94.82      103.22      2.24 o
  -1  11   6       12.85       17.89      0.90 o
   0  11   6        1.06        0.52      0.48 o
   1  11   6       27.22       28.18      1.18 o
   2  11   6       36.43       37.28      1.45 o
  -5  12   6       11.77        7.69      0.82 o
  -4  12   6       68.99       75.82      1.75 o
  -3  12   6       15.29       15.66      0.65 o
  -2  12   6        1.72        0.98      0.57 o
  -1  12   6       14.19       13.94      0.99 o
   0  12   6        0.57        0.52      0.62 o
   1  12   6        2.57        4.01      0.77 o
  -3  13   6        0.38       -0.11      0.66 o
  -2  13   6        0.50       -0.77      0.77 o
  -1  13   6        2.61        1.93      1.00 o
  -1 -15   7        4.79        9.14      0.87 o
   0 -15   7        9.97        9.50      1.20 o
   1 -15   7       24.19       21.88      1.35 o
   2 -15   7       56.92       49.86      1.86 o
   3 -15   7       22.98       23.66      1.90 o
   4 -15   7        0.40       -0.11      1.10 o
  -2 -14   7        0.21        0.04      0.64 o
  -1 -14   7       52.13       54.09      1.61 o
   0 -14   7       15.69       19.97      1.00 o
   1 -14   7       17.25       18.28      0.98 o
   2 -14   7        0.59       -0.05      0.59 o
   3 -14   7        0.82       -0.70      0.70 o
   4 -14   7        2.46        1.60      0.82 o
   5 -14   7        4.65        2.65      0.95 o
   6 -14   7       47.53       48.80      2.00 o
  -3 -13   7       21.39       23.55      1.12 o
  -2 -13   7        4.96        4.06      0.70 o
  -1 -13   7       40.73       37.22      1.32 o
   0 -13   7        6.69        3.80      0.68 o
   1 -13   7      400.08      378.99      6.44 o
   2 -13   7      265.74      267.14      5.49 o
   3 -13   7       31.38       32.94      1.83 o
   4 -13   7        5.10        5.43      0.74 o
   5 -13   7       49.46       47.79      1.63 o
   6 -13   7       12.69       14.24      1.07 o
  -4 -12   7       15.94       17.15      1.03 o
  -3 -12   7        4.05        5.21      0.71 o
  -2 -12   7        0.08       -0.52      0.52 o
  -1 -12   7       11.45        7.37      0.75 o
   0 -12   7        2.83        0.45      0.52 o
   1 -12   7      192.03      209.57      3.18 o
   2 -12   7      289.75      311.13      4.39 o
   3 -12   7       38.65       36.92      1.65 o
   4 -12   7       23.51       17.09      0.95 o
   5 -12   7       13.98       17.00      0.96 o
   6 -12   7        0.48       -0.26      0.71 o
   7 -12   7        1.66       -0.09      0.85 o
  -5 -11   7       24.96       25.44      1.16 o
  -4 -11   7        5.62        4.23      0.73 o
  -3 -11   7        2.84        1.63      0.56 o
  -2 -11   7        0.32        0.02      0.52 o
  -1 -11   7       57.43       56.08      1.60 o
   0 -11   7      863.23      877.19     11.04 o
   1 -11   7       76.50       79.36      1.39 o
   2 -11   7       16.22       14.07      1.13 o
   3 -11   7      373.83      387.55      5.83 o
   4 -11   7       47.47       48.95      1.49 o
   5 -11   7       92.32       82.87      1.90 o
   6 -11   7       76.59       94.69      2.19 o
   7 -11   7        0.25       -0.70      1.78 o
  -6 -10   7        0.34        0.50      0.59 o
  -5 -10   7        8.37        8.97      0.89 o
  -4 -10   7        0.20        0.10      0.55 o
  -3 -10   7       15.11       16.12      0.84 o
  -2 -10   7       50.32       53.26      1.22 o
  -1 -10   7     1884.78     1927.28     23.41 o
   0 -10   7      712.16      685.05      8.70 o
   1 -10   7      744.93      699.72      8.86 o
   2 -10   7       95.32      103.94      2.13 o
   3 -10   7       26.03       28.60      1.07 o
   4 -10   7        1.85        2.81      1.00 o
   5 -10   7       32.75       32.31      1.63 o
   6 -10   7       44.36       45.02      2.01 o
   7 -10   7        0.58        0.31      0.76 o
   8 -10   7        1.33       -1.10      1.10 o
  -6  -9   7        5.19        2.67      0.69 o
  -5  -9   7       58.95       64.26      1.64 o
  -4  -9   7       10.04        8.47      0.71 o
  -3  -9   7        7.97       10.97      0.66 o
  -2  -9   7      278.26      252.58      3.48 o
  -1  -9   7       80.03       70.81      1.46 o
   0  -9   7       14.03       11.85      0.57 o
   1  -9   7      120.68      120.00      2.12 o
   2  -9   7       44.06       38.82      0.95 o
   3  -9   7      228.21      226.44      3.69 o
   4  -9   7       11.55       12.58      0.90 o
   5  -9   7       74.11       72.33      2.06 o
   6  -9   7       31.01       32.12      1.14 o
   7  -9   7       71.79       70.38      2.79 o
   8  -9   7       19.09       17.65      1.28 o
  -7  -8   7        0.08       -0.13      0.64 o
  -6  -8   7        0.00        0.09      0.55 o
  -5  -8   7      109.48      120.28      2.34 o
  -4  -8   7       67.91       60.66      1.73 o
  -3  -8   7       23.00       18.98      0.68 o
  -2  -8   7        7.81        8.12      0.44 o
  -1  -8   7      169.37      152.88      2.28 o
   0  -8   7      235.45      284.45      3.80 o
   1  -8   7      213.13      202.71      2.84 o
   2  -8   7      419.38      486.43      7.13 o
   3  -8   7      205.40      218.08      3.51 o
   4  -8   7       11.60       19.36      1.01 o
   5  -8   7        4.60        2.51      0.66 o
   6  -8   7        1.50        1.03      0.97 o
   7  -8   7        0.13       -0.56      0.56 o
   8  -8   7        0.42       -0.65      0.65 o
  -7  -7   7        2.61        1.40      0.57 o
  -6  -7   7        1.81        1.30      0.54 o
  -5  -7   7        7.31        4.69      0.59 o
  -4  -7   7       20.86       17.06      0.67 o
  -3  -7   7       22.42       17.25      0.61 o
  -2  -7   7       86.29       81.42      1.25 o
  -1  -7   7      166.46      184.24      2.32 o
   0  -7   7      287.27      362.30      4.68 o
   1  -7   7       14.26       14.19      0.51 o
   2  -7   7       28.61       17.18      0.70 o
   3  -7   7      477.08      464.50      6.81 o
   4  -7   7      170.14      176.55      3.53 o
   5  -7   7      105.55      102.38      2.48 o
   6  -7   7        7.28        8.20      1.05 o
   7  -7   7       13.46       13.24      0.92 o
   8  -7   7        0.78       -0.43      0.60 o
  -7  -6   7        0.27       -0.49      0.49 o
  -6  -6   7       69.09       65.52      1.49 o
  -5  -6   7      128.40      142.63      2.23 o
  -4  -6   7        0.77        2.10      0.36 o
  -3  -6   7        1.93        4.28      0.31 o
  -2  -6   7      254.18      234.02      2.83 o
  -1  -6   7      167.10      185.05      2.29 o
   0  -6   7     2411.86     2597.47     31.07 o
   1  -6   7      582.58      612.15      7.59 o
   2  -6   7     1195.54     1349.01     18.62 o
   3  -6   7        0.54        0.26      0.30 o
   4  -6   7        3.88        4.34      0.73 o
   5  -6   7        7.31        6.31      0.93 o
   6  -6   7       48.52       45.44      1.93 o
   7  -6   7      102.92       91.12      3.06 o
   8  -6   7        1.13        2.28      1.25 o
  -8  -5   7        3.31        2.47      0.60 o
  -7  -5   7       12.75       13.12      0.74 o
  -6  -5   7       13.30       14.74      0.70 o
  -5  -5   7       62.04       57.84      1.08 o
  -4  -5   7       56.11       50.79      0.92 o
  -3  -5   7      537.02      524.46      5.94 o
  -2  -5   7       16.31       34.27      0.69 o
  -1  -5   7      482.58      433.09      4.88 o
   0  -5   7       36.65       60.43      1.01 o
   1  -5   7      219.70      271.10      4.01 o
   2  -5   7     3983.49     4382.03     97.20 o
   3  -5   7      103.93      117.08      2.09 o
   4  -5   7      181.96      195.14      3.74 o
   5  -5   7      327.42      340.80      7.47 o
   6  -5   7       10.85        8.97      1.50 o
   7  -5   7       22.63       20.41      2.20 o
   8  -5   7       67.20       59.87      2.97 o
  -8  -4   7        3.08        4.38      0.61 o
  -7  -4   7        1.91        1.24      0.47 o
  -6  -4   7        0.00        0.61      0.56 o
  -5  -4   7        0.33       -0.58      0.59 o
  -4  -4   7        2.91        1.32      0.24 o
  -3  -4   7        4.40        2.57      0.23 o
  -2  -4   7      962.13      945.17      9.68 o
  -1  -4   7       92.41       65.97      0.88 o
   0  -4   7     1463.21     1608.71     23.39 o
   1  -4   7      140.68      145.05      1.99 o
   2  -4   7      605.86      605.23      8.52 o
   3  -4   7       12.63        9.09      0.71 o
   4  -4   7        0.02       -0.13      0.47 o
   5  -4   7        3.96        2.11      0.75 o
   6  -4   7       48.21       44.77      2.82 o
   7  -4   7        8.77        8.71      1.18 o
   8  -4   7       71.86       81.87      4.85 o
  -8  -3   7        1.90        2.13      0.75 o
  -7  -3   7       12.58       13.49      0.78 o
  -6  -3   7       98.86      103.66      1.92 o
  -5  -3   7       38.86       31.78      0.82 o
  -4  -3   7        0.94        0.23      0.24 o
  -3  -3   7      976.20     1038.02     11.35 o
  -2  -3   7       49.82       47.36      0.67 o
  -1  -3   7        1.34        1.29      0.15 o
   0  -3   7     3576.14     3693.18     79.29 o
   1  -3   7       45.85       59.69      1.15 o
   2  -3   7       66.01       52.40      1.09 o
   3  -3   7        2.71        6.79      0.51 o
   4  -3   7      638.35      590.27      9.74 o
   5  -3   7       24.02       23.57      1.30 o
   6  -3   7        0.93        1.50      1.06 o
   7  -3   7       10.81        7.07      2.11 o
   8  -3   7       92.35       94.01      2.28 o
  -8  -2   7        6.83        7.24      0.82 o
  -7  -2   7       62.94       60.45      1.46 o
  -6  -2   7      111.66      116.06      1.89 o
  -5  -2   7      133.96      134.03      1.82 o
  -4  -2   7       27.68       30.53      0.85 o
  -3  -2   7     1041.23     1109.95     12.11 o
  -2  -2   7       20.32       17.11      0.56 o
  -1  -2   7       72.06       52.69      0.73 o
   0  -2   7       11.95       14.65      0.44 o
   1  -2   7      250.72      293.99      3.84 o
   2  -2   7      128.11      151.95      2.18 o
   3  -2   7      149.02      145.26      2.37 o
   4  -2   7       11.91       17.79      1.07 o
   5  -2   7       11.53        9.12      0.93 o
   6  -2   7       64.68       67.77      2.30 o
   7  -2   7       20.21       15.19      1.01 o
   8  -2   7       32.04       28.97      1.10 o
  -9  -1   7        0.01       -0.56      0.93 o
  -8  -1   7       11.70       14.51      0.96 o
  -7  -1   7       25.67       28.01      0.99 o
  -6  -1   7       57.88       57.13      1.20 o
  -5  -1   7      168.43      159.51      2.09 o
  -4  -1   7        5.57        2.04      0.25 o
  -3  -1   7      228.17      214.31      2.55 o
  -2  -1   7      342.12      324.98      3.69 o
  -1  -1   7      152.95      164.97      1.91 o
   0  -1   7      913.64      943.70     10.38 o
   1  -1   7    11067.74    10853.09    579.47 o
   2  -1   7     1024.78     1118.35     14.04 o
   3  -1   7      210.53      196.07      3.12 o
   4  -1   7      214.57      176.22      3.34 o
   5  -1   7        8.20        9.35      1.79 o
   6  -1   7        7.63        8.33      0.74 o
   7  -1   7        0.41        1.18      0.80 o
   8  -1   7        2.95        5.63      1.05 o
  -9   0   7        3.31        2.71      0.80 o
  -8   0   7        0.02        1.18      0.70 o
  -7   0   7        1.16        1.61      0.46 o
  -6   0   7        2.11        1.73      0.44 o
  -5   0   7        4.86        4.26      0.45 o
  -4   0   7        0.66        0.20      0.26 o
  -3   0   7      581.10      597.09      6.61 o
  -2   0   7      129.13      113.42      1.51 o
  -1   0   7        1.97        2.48      0.19 o
   0   0   7      443.23      471.62      6.61 o
   1   0   7       97.78      125.14      1.80 o
   2   0   7      206.96      208.39      5.51 o
   3   0   7      139.81      186.05      3.00 o
   4   0   7      255.64      231.68      4.23 o
   5   0   7        0.10        0.38      0.39 o
   6   0   7        0.00        1.10      0.54 o
   7   0   7        2.46        0.42      0.80 o
   8   0   7        2.93        4.22      1.05 o
  -9   1   7        0.05       -0.70      0.70 o
  -8   1   7       58.46       62.79      1.73 o
  -7   1   7        1.05        0.43      0.44 o
  -6   1   7       14.98       16.67      0.92 o
  -5   1   7       31.14       30.02      0.68 o
  -4   1   7      261.87      243.81      2.91 o
  -3   1   7      264.06      327.32      3.74 o
  -2   1   7        5.90        5.65      0.24 o
  -1   1   7     3936.07     4137.46     80.72 o
   0   1   7       10.30       17.18      0.82 o
   1   1   7       12.81       10.80      0.80 o
   2   1   7      815.12      686.61      9.59 o
   3   1   7     1317.43     1376.19     16.97 o
   4   1   7      215.87      217.26      3.13 o
   5   1   7        6.98        5.37      0.58 o
   6   1   7       12.75       10.23      1.06 o
   7   1   7        0.45       -0.35      1.14 o
   8   1   7       12.66       14.07      1.35 o
  -9   2   7        0.02        0.07      0.88 o
  -8   2   7        3.04        0.85      0.61 o
  -7   2   7        3.74        4.02      0.45 o
  -6   2   7       43.56       46.85      0.93 o
  -5   2   7       17.79       20.01      0.59 o
  -4   2   7       74.52       73.23      1.10 o
  -3   2   7       29.49       32.25      0.61 o
  -2   2   7       17.30       25.03      0.55 o
  -1   2   7      357.16      383.04      4.39 o
   0   2   7      444.15      437.73      7.05 o
   1   2   7     2259.50     2559.04     34.78 o
   2   2   7        5.87        2.68      0.30 o
   3   2   7      229.24      219.44      3.07 o
   4   2   7        3.18        5.86      0.45 o
   5   2   7       24.72       24.75      1.07 o
   6   2   7        9.67       11.73      0.92 o
   7   2   7        9.40        9.46      0.95 o
  -9   3   7        1.22        1.61      0.85 o
  -8   3   7        1.47        0.06      0.57 o
  -7   3   7        0.01       -0.24      0.37 o
  -6   3   7        7.15        8.58      0.65 o
  -5   3   7        7.81        8.79      0.40 o
  -4   3   7       18.61       21.83      0.52 o
  -3   3   7       34.58       39.22      0.64 o
  -2   3   7       37.43       47.48      0.97 o
  -1   3   7        2.56        2.63      0.46 o
   0   3   7        6.64        4.57      0.27 o
   1   3   7       55.54       49.59      1.03 o
   2   3   7       12.15       13.13      0.55 o
   3   3   7        0.32       -0.19      0.30 o
   4   3   7        2.60        1.94      0.39 o
   5   3   7       21.10       20.88      1.19 o
   6   3   7        2.51        3.76      0.62 o
   7   3   7       17.18       18.71      1.15 o
  -9   4   7        0.45        0.53      1.58 o
  -8   4   7        5.06        5.65      0.62 o
  -7   4   7       35.49       34.07      1.07 o
  -6   4   7        0.85        0.46      0.36 o
  -5   4   7       14.19       18.37      0.66 o
  -4   4   7      123.31      132.24      1.94 o
  -3   4   7        1.74        2.29      0.32 o
  -2   4   7        6.85        7.17      0.35 o
  -1   4   7      161.48      170.72      2.32 o
   0   4   7       47.34       48.56      0.84 o
   1   4   7       43.65       43.96      1.17 o
   2   4   7      107.65       94.41      1.77 o
   3   4   7        7.03        5.95      0.81 o
   4   4   7       28.52       29.62      1.25 o
   5   4   7       28.89       29.60      1.32 o
   6   4   7        7.19        9.00      0.82 o
   7   4   7        0.05       -0.03      0.66 o
  -8   5   7        7.10        9.74      0.93 o
  -7   5   7        0.02       -0.61      0.61 o
  -6   5   7       10.45       11.64      0.77 o
  -5   5   7       13.44       11.43      0.81 o
  -4   5   7        2.93        4.03      0.44 o
  -3   5   7        0.01       -0.25      0.25 o
  -2   5   7      207.98      196.94      3.14 o
  -1   5   7      119.57      115.80      1.99 o
   0   5   7      834.95      849.24      9.36 o
   1   5   7       57.80       47.98      1.13 o
   2   5   7       92.62       97.37      1.87 o
   3   5   7     1848.82     1842.41     25.40 o
   4   5   7      374.85      387.71      6.81 o
   5   5   7        5.21        4.30      1.59 o
   6   5   7        4.39        3.07      0.85 o
  -8   6   7        4.65        7.29      0.85 o
  -7   6   7        1.49        1.24      0.59 o
  -6   6   7       11.59       16.15      0.93 o
  -5   6   7       11.49        9.90      0.62 o
  -4   6   7       15.64       14.97      0.86 o
  -3   6   7        8.62        9.80      0.53 o
  -2   6   7        8.21        8.89      0.44 o
  -1   6   7        1.96        1.43      0.38 o
   0   6   7       99.83       92.51      1.73 o
   1   6   7      464.29      477.92      6.99 o
   2   6   7      143.11      145.39      2.62 o
   3   6   7       84.43       80.98      1.81 o
   4   6   7        1.22       -0.22      0.59 o
   5   6   7       31.91       31.01      1.38 o
   6   6   7        0.17       -0.44      0.70 o
  -8   7   7        2.23        0.33      0.79 o
  -7   7   7       18.99       24.61      1.21 o
  -6   7   7        0.88       -0.35      0.51 o
  -5   7   7       22.44       23.42      0.97 o
  -4   7   7        1.26        1.65      0.45 o
  -3   7   7       10.13        9.31      0.54 o
  -2   7   7       79.17       77.72      1.29 o
  -1   7   7      207.20      205.11      3.78 o
   0   7   7        4.05        3.59      0.76 o
   1   7   7     1298.07     1285.07     17.65 o
   2   7   7      688.51      723.94     10.48 o
   3   7   7      103.96      106.01      2.50 o
   4   7   7        0.00       -0.24      0.59 o
   5   7   7        0.54       -0.19      0.72 o
  -8   8   7        0.58        0.32      0.74 o
  -7   8   7        0.07       -0.03      0.63 o
  -6   8   7        2.23        2.32      0.84 o
  -5   8   7        6.03        6.92      0.62 o
  -4   8   7        4.36        3.05      0.45 o
  -3   8   7       21.63       22.67      1.04 o
  -2   8   7        8.27       11.06      1.13 o
  -1   8   7      127.39      123.14      2.54 o
   0   8   7        1.33        1.86      0.49 o
   1   8   7      199.00      191.85      3.22 o
   2   8   7        1.52        1.67      0.53 o
   3   8   7       48.71       48.82      2.20 o
   4   8   7       10.51       10.66      0.96 o
   5   8   7        6.64        7.32      0.94 o
  -7   9   7       12.28       16.52      1.09 o
  -6   9   7        0.67        0.43      0.77 o
  -5   9   7        5.74        5.30      0.60 o
  -4   9   7       24.17       27.46      1.45 o
  -3   9   7       10.83       11.05      0.56 o
  -2   9   7       24.76       24.80      1.44 o
  -1   9   7        3.68        2.39      0.94 o
   0   9   7       35.46       37.53      1.13 o
   1   9   7        1.31        1.96      0.48 o
   2   9   7        6.01       12.14      0.99 o
   3   9   7        0.42        0.82      0.55 o
   4   9   7        6.95        9.38      1.35 o
  -6  10   7        4.82        5.92      0.94 o
  -5  10   7        7.08        7.39      0.77 o
  -4  10   7        0.46       -0.04      0.48 o
  -3  10   7        3.92        2.83      0.53 o
  -2  10   7        6.47        4.50      0.62 o
  -1  10   7       79.01       78.95      1.80 o
   0  10   7        0.50       -0.05      0.51 o
   1  10   7        0.29       -0.27      0.81 o
   2  10   7        3.17        2.36      0.73 o
   3  10   7        3.90        4.55      0.72 o
  -6  11   7        1.26       -0.64      0.64 o
  -5  11   7        1.95        0.94      0.66 o
  -4  11   7       13.76       12.42      0.74 o
  -3  11   7        2.15        2.73      0.40 o
  -2  11   7        9.05       10.00      0.94 o
  -1  11   7       37.53       40.69      1.29 o
   0  11   7        6.77        9.73      0.74 o
   1  11   7        7.65        9.96      0.98 o
   2  11   7      135.86      153.68      3.41 o
  -4  12   7       18.96       20.05      0.84 o
  -3  12   7       20.33       19.90      1.07 o
  -2  12   7       16.11       16.19      0.98 o
  -1  12   7        0.01        0.41      0.57 o
   0  12   7        3.54        4.97      0.80 o
  -1 -15   8       13.46       13.81      1.18 o
   0 -15   8        9.57        8.09      1.05 o
   1 -15   8        4.22        4.06      0.88 o
   2 -15   8       21.98       18.00      1.65 o
   3 -15   8        5.10        2.71      0.98 o
   4 -15   8        3.33        1.55      1.09 o
  -2 -14   8        1.11        1.51      0.66 o
  -1 -14   8       22.05       22.14      1.09 o
   0 -14   8        1.91        1.70      0.94 o
   1 -14   8        1.69        1.36      1.04 o
   2 -14   8        2.91        2.51      0.71 o
   3 -14   8        2.00       -0.72      0.72 o
   4 -14   8        1.90       -0.04      1.34 o
   5 -14   8        9.64        7.70      0.87 o
  -3 -13   8        4.77        5.55      0.74 o
  -2 -13   8        3.90        3.14      0.67 o
  -1 -13   8       19.02       21.55      1.03 o
   0 -13   8       52.05       49.06      2.26 o
   1 -13   8        1.38        0.67      0.66 o
   2 -13   8       53.82       55.16      1.63 o
   3 -13   8       18.45       17.55      1.09 o
   4 -13   8       11.00       13.77      0.87 o
   5 -13   8        1.09       -0.05      0.65 o
   6 -13   8        1.55        1.06      0.76 o
  -4 -12   8       94.29       94.59      2.23 o
  -3 -12   8       25.13       31.24      1.23 o
  -2 -12   8        4.17        3.28      1.01 o
  -1 -12   8       38.05       39.84      1.28 o
   0 -12   8       49.42       47.83      1.25 o
   1 -12   8        0.48        0.24      0.61 o
   2 -12   8       21.51       23.15      1.19 o
   3 -12   8       14.70       20.47      0.96 o
   4 -12   8       20.32       16.27      0.93 o
   5 -12   8       16.91       16.17      0.96 o
   6 -12   8        0.02        0.23      0.83 o
   7 -12   8        0.18       -1.29      1.29 o
  -5 -11   8        0.03       -0.72      0.72 o
  -4 -11   8        8.80       11.33      0.85 o
  -3 -11   8       63.73       69.32      1.74 o
  -2 -11   8      103.14       97.38      2.39 o
  -1 -11   8      111.76      130.76      2.46 o
   0 -11   8        4.17        7.59      0.81 o
   1 -11   8        3.55        5.58      1.46 o
   2 -11   8        7.75        8.34      1.17 o
   3 -11   8       42.41       28.39      1.95 o
   4 -11   8        4.29        8.89      1.39 o
   5 -11   8        1.13        0.83      0.64 o
   6 -11   8       30.34       35.07      1.35 o
   7 -11   8        7.55        9.94      0.93 o
  -6 -10   8        2.32        3.38      0.73 o
  -5 -10   8       10.17        9.11      1.16 o
  -4 -10   8        3.52        4.33      0.69 o
  -3 -10   8        2.20        0.79      0.48 o
  -2 -10   8      222.79      248.99      3.53 o
  -1 -10   8      129.75      120.77      2.94 o
   0 -10   8       15.14       21.52      0.94 o
   1 -10   8        3.86        5.19      1.08 o
   2 -10   8        6.09        8.16      1.04 o
   3 -10   8       19.98       21.24      1.40 o
   4 -10   8       34.42       27.96      1.52 o
   5 -10   8        7.60        9.30      0.95 o
   6 -10   8        0.22       -0.55      0.55 o
   7 -10   8        7.02        4.24      0.91 o
   8 -10   8        3.83        2.63      1.67 o
  -6  -9   8       11.87       16.18      0.96 o
  -5  -9   8       83.08       75.77      1.81 o
  -4  -9   8       93.07      105.28      2.12 o
  -3  -9   8        2.06        1.53      0.45 o
  -2  -9   8       61.41       57.85      1.20 o
  -1  -9   8       32.49       36.95      0.97 o
   0  -9   8        0.04       -0.28      0.32 o
   1  -9   8        0.64        0.33      0.37 o
   2  -9   8        0.57        0.68      0.43 o
   3  -9   8        7.60       13.17      0.86 o
   4  -9   8        4.39        6.55      0.92 o
   5  -9   8        0.00       -0.12      0.64 o
   6  -9   8        6.35        8.03      0.98 o
   7  -9   8        0.00        0.78      0.68 o
   8  -9   8       15.09       17.74      1.15 o
  -7  -8   8        0.93        1.64      1.34 o
  -6  -8   8       11.75       12.84      1.22 o
  -5  -8   8       10.36        8.25      0.79 o
  -4  -8   8        5.70        8.46      0.57 o
  -3  -8   8       41.87       47.51      1.07 o
  -2  -8   8       25.03       19.33      0.61 o
  -1  -8   8        0.07        1.34      0.40 o
   0  -8   8        8.43        9.26      0.64 o
   1  -8   8        7.28        4.30      0.36 o
   2  -8   8       56.35       53.06      1.27 o
   3  -8   8        2.89        3.52      0.48 o
   4  -8   8       45.89       41.91      1.69 o
   5  -8   8       12.53       15.18      1.46 o
   6  -8   8       24.89       24.58      1.60 o
   7  -8   8       48.54       58.18      1.75 o
   8  -8   8        0.74       -0.37      0.68 o
  -7  -7   8        0.48        0.52      0.58 o
  -6  -7   8       35.26       33.03      1.16 o
  -5  -7   8       10.27        9.25      0.67 o
  -4  -7   8        0.29        1.17      0.37 o
  -3  -7   8        0.02        0.14      0.27 o
  -2  -7   8        8.97       15.81      1.18 o
  -1  -7   8       12.98       13.12      0.75 o
   0  -7   8       10.99        9.43      0.45 o
   1  -7   8        0.92        0.75      0.24 o
   2  -7   8       29.16       33.62      0.96 o
   3  -7   8      106.77      125.42      2.24 o
   4  -7   8        8.81       10.06      0.77 o
   5  -7   8       33.51       33.21      1.34 o
   6  -7   8        2.66        4.51      0.97 o
   7  -7   8       60.37       64.71      3.35 o
   8  -7   8        0.02       -0.68      0.68 o
  -7  -6   8       21.77       17.22      0.84 o
  -6  -6   8       22.31       19.40      0.82 o
  -5  -6   8       64.78       59.21      1.13 o
  -4  -6   8        0.26        0.45      0.32 o
  -3  -6   8        1.52        0.59      0.25 o
  -2  -6   8      100.40       99.38      1.39 o
  -1  -6   8      646.78      739.10      8.19 o
   0  -6   8      205.16      190.63      2.62 o
   1  -6   8        4.85        3.45      0.54 o
   2  -6   8        0.78        0.41      0.30 o
   3  -6   8        2.98        3.83      0.43 o
   4  -6   8      123.62      126.36      2.75 o
   5  -6   8        0.44       -0.58      0.68 o
   6  -6   8       21.67       16.80      1.30 o
   7  -6   8        2.50        0.21      0.93 o
   8  -6   8        0.04       -0.40      0.69 o
  -8  -5   8        0.01        0.26      0.55 o
  -7  -5   8        0.00       -0.44      0.44 o
  -6  -5   8       41.48       35.78      1.00 o
  -5  -5   8       12.44       13.09      0.55 o
  -4  -5   8       39.98       36.72      0.77 o
  -3  -5   8        0.32        0.01      0.21 o
  -2  -5   8      113.14      130.58      1.59 o
  -1  -5   8      248.29      249.76      2.76 o
   0  -5   8      283.17      310.68      3.96 o
   1  -5   8      313.40      310.49      4.60 o
   2  -5   8        0.80        1.78      0.35 o
   3  -5   8       48.93       49.65      1.11 o
   4  -5   8       68.36       63.72      2.09 o
   5  -5   8        1.16        1.50      0.75 o
   6  -5   8        2.88        2.02      1.41 o
   7  -5   8        0.04        0.47      1.06 o
   8  -5   8       28.51       35.27      1.57 o
  -8  -4   8        0.88        0.23      0.54 o
  -7  -4   8        1.24        0.79      0.49 o
  -6  -4   8       43.93       35.50      0.86 o
  -5  -4   8        0.59        0.74      0.54 o
  -4  -4   8       18.00       14.78      0.45 o
  -3  -4   8      563.89      608.65      6.28 o
  -2  -4   8      986.47     1022.18     11.17 o
  -1  -4   8      304.50      287.15      3.10 o
   0  -4   8        0.57        1.63      0.26 o
   1  -4   8       84.77       83.33      1.19 o
   2  -4   8        3.36        2.60      0.30 o
   3  -4   8       43.56       42.20      1.17 o
   4  -4   8        1.41       -0.20      0.42 o
   5  -4   8        9.99       10.58      1.94 o
   6  -4   8        1.76        2.29      0.87 o
   7  -4   8       45.72       48.05      2.18 o
   8  -4   8        0.01       -0.88      1.58 o
  -8  -3   8        9.47       10.27      0.93 o
  -7  -3   8        2.65        1.57      0.57 o
  -6  -3   8        2.33        2.38      0.57 o
  -5  -3   8       54.39       55.38      1.10 o
  -4  -3   8        0.07       -0.13      0.22 o
  -3  -3   8       14.41       18.62      0.68 o
  -2  -3   8      543.53      588.27      6.01 o
  -1  -3   8      109.58      122.58      2.02 o
   0  -3   8        0.12        0.34      0.14 o
   1  -3   8       27.62       26.01      0.50 o
   2  -3   8      241.31      221.49      3.06 o
   3  -3   8       85.62       76.48      1.49 o
   4  -3   8      242.55      250.51      4.50 o
   5  -3   8       19.67       15.88      1.12 o
   6  -3   8       92.48       96.68      3.53 o
   7  -3   8      112.46      116.99      3.56 o
   8  -3   8        3.27        3.08      1.01 o
  -8  -2   8       44.08       37.86      1.40 o
  -7  -2   8        7.66        6.42      0.74 o
  -6  -2   8      163.65      162.10      2.42 o
  -5  -2   8       14.36       16.66      0.56 o
  -4  -2   8      132.45      137.41      1.80 o
  -3  -2   8       37.61       42.29      0.75 o
  -2  -2   8       47.55       48.40      0.75 o
  -1  -2   8      183.58      162.61      2.33 o
   0  -2   8       18.79       25.24      0.59 o
   1  -2   8        8.27       17.67      0.62 o
   2  -2   8      225.54      220.08      3.05 o
   3  -2   8      162.57      144.87      2.43 o
   4  -2   8      407.77      385.43      5.74 o
   5  -2   8      113.01      106.71      3.00 o
   6  -2   8       11.64       14.03      1.18 o
   7  -2   8        5.50        7.12      0.84 o
   8  -2   8        4.65        5.27      2.91 o
  -8  -1   8       49.55       44.53      1.50 o
  -7  -1   8        5.52        3.68      0.49 o
  -6  -1   8       31.55       30.07      0.90 o
  -5  -1   8       50.02       48.74      0.91 o
  -4  -1   8       76.47       71.89      1.09 o
  -3  -1   8       19.39       19.68      0.91 o
  -2  -1   8       57.75       43.47      0.67 o
  -1  -1   8      124.15      161.13      2.13 o
   0  -1   8     3043.01     3041.73     39.89 o
   1  -1   8      105.05      138.00      1.91 o
   2  -1   8        0.15        0.70      0.21 o
   3  -1   8      271.30      243.68      3.41 o
   4  -1   8       14.51       16.75      1.83 o
   5  -1   8        1.34        1.29      0.57 o
   6  -1   8        1.24        0.87      0.67 o
   7  -1   8        1.10        1.38      0.85 o
   8  -1   8        1.57        2.49      0.97 o
  -8   0   8       56.05       45.17      1.52 o
  -7   0   8       11.98       13.07      0.78 o
  -6   0   8        0.17       -0.33      0.33 o
  -5   0   8       61.36       65.89      1.09 o
  -4   0   8       63.28       61.56      0.98 o
  -3   0   8       66.94       69.25      1.02 o
  -2   0   8       42.91       55.40      0.81 o
  -1   0   8      796.41      788.03      7.92 o
   0   0   8      596.59      562.37      7.88 o
   1   0   8       24.21       30.58      1.28 o
   2   0   8        2.75        3.53      0.32 o
   3   0   8      126.14      116.66      2.09 o
   4   0   8      616.67      609.94      8.90 o
   5   0   8       36.77       37.29      1.10 o
   6   0   8        1.78        2.03      0.81 o
   7   0   8        0.27       -0.56      0.80 o
   8   0   8        2.40        1.63      1.06 o
  -9   1   8       13.21       12.44      1.17 o
  -8   1   8       63.41       64.79      2.02 o
  -7   1   8        6.90        8.77      0.74 o
  -6   1   8        0.78       -0.15      0.44 o
  -5   1   8       34.25       27.38      0.66 o
  -4   1   8       79.41       82.73      1.22 o
  -3   1   8      673.91      623.52      6.90 o
  -2   1   8     1596.70     1659.65     17.89 o
  -1   1   8      347.94      394.40      4.92 o
   0   1   8       93.43       91.48      1.66 o
   1   1   8       66.34       53.01      1.57 o
   2   1   8        5.49        7.74      0.71 o
   3   1   8        0.01        0.73      0.29 o
   4   1   8      353.24      349.40      4.29 o
   5   1   8       64.35       67.12      1.53 o
   6   1   8       18.98       16.78      1.18 o
   7   1   8        1.84        3.04      0.93 o
  -9   2   8        2.36        2.46      1.58 o
  -8   2   8        0.88       -0.15      1.32 o
  -7   2   8        2.67        3.47      0.45 o
  -6   2   8        5.79        5.90      0.52 o
  -5   2   8        0.04        0.15      0.26 o
  -4   2   8       84.82       86.98      1.26 o
  -3   2   8       13.08       16.37      0.50 o
  -2   2   8       80.82       92.11      1.55 o
  -1   2   8       44.04       53.15      0.90 o
   0   2   8      198.25      253.92      3.76 o
   1   2   8        0.33        0.52      0.21 o
   2   2   8        0.07       -0.37      0.37 o
   3   2   8        0.47        0.12      0.30 o
   4   2   8        7.15        4.35      0.41 o
   5   2   8       95.72       98.76      1.77 o
   6   2   8        8.25       10.16      0.74 o
   7   2   8       10.41        8.31      0.90 o
  -8   3   8        1.17       -0.13      0.57 o
  -7   3   8        0.31       -0.40      0.40 o
  -6   3   8       97.77      110.38      1.80 o
  -5   3   8       59.71       59.22      1.11 o
  -4   3   8      154.52      154.85      2.20 o
  -3   3   8       21.57       20.73      0.54 o
  -2   3   8        5.12        7.15      0.34 o
  -1   3   8       70.25       69.93      1.04 o
   0   3   8       18.11       13.81      1.04 o
   1   3   8        0.96        1.31      0.78 o
   2   3   8       30.67       33.08      0.90 o
   3   3   8       79.85       74.22      1.57 o
   4   3   8      244.25      247.17      3.24 o
   5   3   8       28.36       33.59      1.13 o
   6   3   8       16.66       20.98      0.98 o
   7   3   8        7.96        7.38      0.95 o
  -8   4   8        1.87        1.73      0.72 o
  -7   4   8       23.63       25.84      1.16 o
  -6   4   8        1.07        0.61      0.46 o
  -5   4   8        0.30        0.43      0.41 o
  -4   4   8       11.16        8.31      0.70 o
  -3   4   8       70.84       71.67      1.40 o
  -2   4   8        0.97        0.75      0.25 o
  -1   4   8       36.79       31.18      0.67 o
   0   4   8      255.80      258.82      4.02 o
   1   4   8        0.04       -0.03      0.53 o
   2   4   8        7.86        8.27      0.86 o
   3   4   8      107.11      106.90      2.05 o
   4   4   8      397.40      400.26      5.47 o
   5   4   8        0.33       -0.26      0.53 o
   6   4   8        0.13        0.29      0.58 o
  -8   5   8       22.28       24.92      1.27 o
  -7   5   8       45.66       43.56      1.50 o
  -6   5   8        0.21        0.38      0.44 o
  -5   5   8        5.51        4.18      0.47 o
  -4   5   8        0.13        0.39      0.43 o
  -3   5   8        0.18        1.27      0.32 o
  -2   5   8        0.71        2.38      0.56 o
  -1   5   8      262.86      253.32      3.86 o
   0   5   8       22.16       26.33      0.76 o
   1   5   8      161.64      171.40      2.84 o
   2   5   8       93.28      108.67      2.10 o
   3   5   8        3.45        3.33      0.61 o
   4   5   8        0.36        0.25      0.61 o
   5   5   8        0.55        0.86      0.61 o
   6   5   8       13.10       14.18      1.22 o
  -8   6   8        1.40        1.46      0.72 o
  -7   6   8        2.52        4.94      0.72 o
  -6   6   8        6.06        4.75      0.64 o
  -5   6   8        0.06        0.08      0.37 o
  -4   6   8       48.73       49.22      1.23 o
  -3   6   8       92.69       92.79      1.59 o
  -2   6   8      166.28      154.31      2.22 o
  -1   6   8      119.25      119.36      2.18 o
   0   6   8      240.25      245.19      4.23 o
   1   6   8        1.35       -0.22      0.64 o
   2   6   8       54.10       50.12      1.35 o
   3   6   8        2.24        3.80      0.59 o
   4   6   8        3.70        1.74      0.74 o
   5   6   8        0.30        0.18      0.72 o
  -8   7   8        1.82        0.74      0.72 o
  -7   7   8       13.85       16.98      1.04 o
  -6   7   8        5.84        3.92      0.74 o
  -5   7   8        8.77       11.78      0.69 o
  -4   7   8        0.80        0.67      0.46 o
  -3   7   8        0.06        1.48      0.59 o
  -2   7   8      180.41      185.32      3.14 o
  -1   7   8       63.32       67.07      1.52 o
   0   7   8      486.88      471.36      6.93 o
   1   7   8      115.10      118.22      2.14 o
   2   7   8       22.53       25.94      1.30 o
   3   7   8       25.43       25.46      3.44 o
   4   7   8        0.80        1.08      0.70 o
   5   7   8        4.54        4.94      0.87 o
  -7   8   8        8.61        7.94      0.88 o
  -6   8   8        6.72        8.93      0.94 o
  -5   8   8        5.75        4.87      0.64 o
  -4   8   8      103.04      111.12      1.96 o
  -3   8   8      156.67      168.12      2.60 o
  -2   8   8       35.25       36.71      1.20 o
  -1   8   8       38.04       38.41      1.17 o
   0   8   8       31.18       29.09      0.98 o
   1   8   8        0.29       -0.41      0.41 o
   2   8   8       40.67       41.61      1.38 o
   3   8   8       22.06       21.94      1.65 o
   4   8   8        0.18        0.54      1.01 o
  -7   9   8        3.44        2.49      0.75 o
  -6   9   8        0.04       -0.47      0.64 o
  -5   9   8        0.07        0.30      0.61 o
  -4   9   8        6.54        9.44      0.66 o
  -3   9   8       32.83       34.79      1.09 o
  -2   9   8      272.13      277.71      5.89 o
  -1   9   8       43.52       41.80      1.58 o
   0   9   8        8.67       10.26      0.69 o
   1   9   8        2.16        3.46      0.52 o
   2   9   8        1.98        1.13      0.55 o
   3   9   8        6.32        7.71      0.72 o
  -6  10   8        0.14        1.54      0.66 o
  -5  10   8       28.44       28.29      1.19 o
  -4  10   8       29.69       30.99      1.02 o
  -3  10   8       30.77       30.16      1.20 o
  -2  10   8        3.42        2.87      0.71 o
  -1  10   8       10.82       11.65      0.79 o
   0  10   8       20.14       22.93      0.96 o
   1  10   8        0.68        0.20      0.55 o
   2  10   8        8.17       12.30      0.93 o
  -5  11   8       11.99       11.73      0.92 o
  -4  11   8       17.94       18.51      0.82 o
  -3  11   8       18.15       18.35      1.02 o
  -2  11   8       19.16       19.62      1.02 o
  -1  11   8        2.33        1.08      0.57 o
   0  11   8        1.81        1.00      0.59 o
   1  11   8       49.48       57.10      1.78 o
  -3  12   8        8.59        9.83      0.89 o
  -2  12   8        2.81        3.02      0.90 o
  -1  12   8       15.73       14.74      1.48 o
  -1 -15   9        5.41        2.56      0.95 o
   0 -15   9        7.55        5.59      0.97 o
   1 -15   9        6.62        9.16      1.08 o
   2 -15   9        2.27        1.25      0.84 o
   3 -15   9        2.93        0.66      1.84 o
   4 -15   9        5.64        6.28      1.22 o
  -2 -14   9        0.26       -0.22      0.66 o
  -1 -14   9       46.95       45.59      1.81 o
   0 -14   9       17.88       23.49      1.35 o
   1 -14   9        1.31        0.36      0.61 o
   2 -14   9        2.25        3.34      0.71 o
   3 -14   9       18.35       16.84      1.21 o
   4 -14   9        8.03        7.81      0.85 o
   5 -14   9        1.58        4.75      1.22 o
  -3 -13   9        0.58        0.26      0.60 o
  -2 -13   9       20.54       24.63      1.18 o
  -1 -13   9      232.26      233.77      3.99 o
   0 -13   9      375.10      391.09      7.19 o
   1 -13   9        1.44        0.95      0.86 o
   2 -13   9        4.77        4.13      0.72 o
   3 -13   9       13.74       15.70      0.93 o
   4 -13   9        6.43        7.28      0.78 o
   5 -13   9        3.26        4.07      0.72 o
   6 -13   9        8.81        9.23      0.88 o
  -4 -12   9       12.50       14.05      1.53 o
  -3 -12   9       30.81       28.47      1.19 o
  -2 -12   9        8.76       10.29      1.39 o
  -1 -12   9      279.29      270.23      5.12 o
   0 -12   9       88.77       89.72      2.21 o
   1 -12   9        2.59        0.92      0.62 o
   2 -12   9       20.23       17.63      0.96 o
   3 -12   9       60.05       57.29      1.89 o
   4 -12   9       22.01       23.50      1.08 o
   5 -12   9        1.68        0.02      0.74 o
   6 -12   9       14.96       17.37      1.05 o
   7 -12   9        8.28       10.75      2.20 o
  -5 -11   9       17.32       15.08      0.98 o
  -4 -11   9        8.77        9.72      0.85 o
  -3 -11   9      184.42      191.21      3.37 o
  -2 -11   9      282.74      280.45      4.50 o
  -1 -11   9        9.89       12.61      1.09 o
   0 -11   9        3.28        2.58      0.51 o
   1 -11   9      322.08      328.67      5.22 o
   2 -11   9      195.43      186.67      3.31 o
   3 -11   9       21.64       14.63      1.62 o
   4 -11   9       33.47       37.37      1.59 o
   5 -11   9        0.03       -0.48      0.68 o
   6 -11   9        7.57        8.03      0.78 o
   7 -11   9        7.96        5.05      0.90 o
  -5 -10   9       45.20       44.54      2.19 o
  -4 -10   9       78.64       78.48      1.86 o
  -3 -10   9      305.76      313.44      4.30 o
  -2 -10   9      112.22      123.65      2.04 o
  -1 -10   9      508.69      518.79      6.75 o
   0 -10   9      122.22      133.85      2.17 o
   1 -10   9       94.70       82.14      2.28 o
   2 -10   9       13.23       15.17      0.82 o
   3 -10   9       74.18       85.14      2.23 o
   4 -10   9       22.95       27.55      1.35 o
   5 -10   9       12.67       15.56      1.11 o
   6 -10   9       17.75       22.34      1.29 o
   7 -10   9        0.09       -0.65      0.65 o
  -6  -9   9        5.51        4.31      0.75 o
  -5  -9   9        4.58        3.51      0.70 o
  -4  -9   9       12.18        9.64      0.66 o
  -3  -9   9      210.50      200.81      2.94 o
  -2  -9   9       12.13       20.69      0.75 o
  -1  -9   9      362.11      380.69      5.05 o
   0  -9   9        0.70        2.69      0.64 o
   1  -9   9       90.46       97.34      1.93 o
   2  -9   9        0.65        0.12      0.50 o
   3  -9   9        5.70        3.80      0.56 o
   4  -9   9      116.96      112.91      2.68 o
   5  -9   9       99.48       89.97      2.37 o
   6  -9   9       72.14       72.58      2.20 o
   7  -9   9       58.79       68.92      2.74 o
   8  -9   9        4.51        2.71      1.23 o
  -6  -8   9       28.69       24.07      1.09 o
  -5  -8   9       46.04       39.91      1.26 o
  -4  -8   9        3.70        1.32      0.63 o
  -3  -8   9      101.63      110.88      1.80 o
  -2  -8   9       39.64       34.01      0.79 o
  -1  -8   9       59.22       70.44      1.28 o
   0  -8   9       31.61       45.02      0.94 o
   1  -8   9       30.05       29.66      1.41 o
   2  -8   9       32.28       38.84      1.07 o
   3  -8   9        6.39        3.57      0.48 o
   4  -8   9        0.57       -0.03      0.50 o
   5  -8   9        1.00       -0.13      0.64 o
   6  -8   9       28.63       27.53      1.68 o
   7  -8   9        2.91        1.32      1.58 o
   8  -8   9        0.30       -0.69      0.69 o
  -7  -7   9        4.32        3.70      0.63 o
  -6  -7   9        2.07        1.67      0.58 o
  -5  -7   9       32.17       35.62      1.01 o
  -4  -7   9        1.03       -0.30      0.35 o
  -3  -7   9        0.20       -0.29      0.29 o
  -2  -7   9      407.73      423.75      4.92 o
  -1  -7   9        9.58        9.09      0.48 o
   0  -7   9      105.28      103.67      1.61 o
   1  -7   9      180.58      186.60      2.59 o
   2  -7   9      146.22      173.71      2.89 o
   3  -7   9      468.33      444.14      7.99 o
   4  -7   9        7.53        4.51      0.67 o
   5  -7   9        2.72        5.05      0.74 o
   6  -7   9       82.78       82.08      2.80 o
   7  -7   9        4.62        3.26      1.00 o
   8  -7   9        5.37        3.91      0.82 o
  -7  -6   9       30.12       31.77      1.47 o
  -6  -6   9        0.96        1.01      0.46 o
  -5  -6   9       68.49       70.58      1.25 o
  -4  -6   9       10.94       10.11      0.54 o
  -3  -6   9       87.62       80.28      1.23 o
  -2  -6   9      283.01      288.79      3.44 o
  -1  -6   9      137.18      134.91      1.98 o
   0  -6   9      681.34      801.49      9.85 o
   1  -6   9       32.42       25.33      0.74 o
   2  -6   9      156.30      174.36      2.85 o
   3  -6   9        5.95        2.36      0.39 o
   4  -6   9      463.76      483.40      8.33 o
   5  -6   9      104.15       94.60      2.86 o
   6  -6   9        0.32       -1.56      1.94 o
   7  -6   9       11.32       10.19      1.25 o
   8  -6   9       38.44       45.84      2.43 o
  -8  -5   9        0.40       -0.47      0.63 o
  -7  -5   9        7.42        7.45      0.65 o
  -6  -5   9        2.46        1.51      0.40 o
  -5  -5   9        1.41        2.27      0.37 o
  -4  -5   9      151.58      146.24      1.97 o
  -3  -5   9       33.58       39.48      0.71 o
  -2  -5   9      286.56      278.82      3.08 o
  -1  -5   9      167.15      160.38      1.90 o
   0  -5   9     3642.42     3776.95     41.51 o
   1  -5   9       68.10       58.43      1.18 o
   2  -5   9       83.11       99.53      1.54 o
   3  -5   9      571.47      525.43      8.18 o
   4  -5   9       86.22       80.38      4.68 o
   5  -5   9        3.91        5.50      2.02 o
   6  -5   9       58.99       58.73      2.30 o
   7  -5   9       19.70       22.41      2.73 o
   8  -5   9       64.91       72.66      2.87 o
  -8  -4   9        0.36        0.20      0.52 o
  -7  -4   9        1.72        2.45      0.55 o
  -6  -4   9       14.70       15.80      0.74 o
  -5  -4   9       16.88       13.25      0.64 o
  -4  -4   9       41.86       35.20      0.69 o
  -3  -4   9       77.26       85.15      1.14 o
  -2  -4   9      878.01      916.60     10.08 o
  -1  -4   9      189.87      191.74      2.15 o
   0  -4   9       33.53       29.80      0.65 o
   1  -4   9      891.35      832.84      9.37 o
   2  -4   9     1000.86     1070.48     13.41 o
   3  -4   9       36.54       46.38      1.09 o
   4  -4   9       14.70       14.88      0.89 o
   5  -4   9      168.00      155.83      4.00 o
   6  -4   9      486.98      509.26     19.15 o
   7  -4   9        3.37        7.12      1.50 o
   8  -4   9        7.71        4.93      1.76 o
  -8  -3   9        3.20        3.69      0.67 o
  -7  -3   9        6.92        7.37      0.71 o
  -6  -3   9        0.93        2.21      0.54 o
  -5  -3   9        6.99       10.55      0.67 o
  -4  -3   9       44.56       48.88      0.90 o
  -3  -3   9       24.57       34.07      0.60 o
  -2  -3   9      783.67      816.99      8.97 o
  -1  -3   9       66.45       80.77      1.22 o
   0  -3   9       15.97       21.03      0.54 o
   1  -3   9      351.94      273.18      3.26 o
   2  -3   9      205.62      196.84      2.81 o
   3  -3   9        1.73        1.56      0.35 o
   4  -3   9      163.76      165.66      3.23 o
   5  -3   9       21.41       18.15      1.76 o
   6  -3   9      388.38      382.84      9.06 o
   7  -3   9       16.39       13.27      1.30 o
   8  -3   9       75.08       87.01      5.82 o
  -8  -2   9        7.23        7.52      1.01 o
  -7  -2   9       34.15       34.73      0.97 o
  -6  -2   9        0.17       -0.05      0.36 o
  -5  -2   9       64.85       71.99      1.18 o
  -4  -2   9        3.78        2.67      0.30 o
  -3  -2   9       63.25       57.35      0.92 o
  -2  -2   9       47.39       56.89      0.85 o
  -1  -2   9      292.10      249.57      3.66 o
   0  -2   9       59.65       65.39      1.40 o
   1  -2   9      552.23      652.00      8.28 o
   2  -2   9        5.76        3.64      0.30 o
   3  -2   9      185.80      199.48      3.24 o
   4  -2   9        0.38        0.54      0.39 o
   5  -2   9        4.91        4.18      0.80 o
   6  -2   9       44.99       54.28      2.18 o
   7  -2   9        6.24       10.16      2.38 o
   8  -2   9        1.55        0.31      1.06 o
  -8  -1   9       16.02       15.91      1.01 o
  -7  -1   9       18.16       14.18      0.84 o
  -6  -1   9       29.94       29.03      0.95 o
  -5  -1   9        0.79        0.10      0.27 o
  -4  -1   9        1.00        1.76      0.35 o
  -3  -1   9       35.82       43.10      0.75 o
  -2  -1   9        0.65        1.90      0.19 o
  -1  -1   9     1336.52     1442.50     17.15 o
   0  -1   9      401.42      460.76      5.17 o
   1  -1   9      657.41      785.97      9.64 o
   2  -1   9      248.18      245.38      5.47 o
   3  -1   9        1.87        1.99      0.34 o
   4  -1   9       53.84       56.22      1.23 o
   5  -1   9      542.84      535.24      9.16 o
   6  -1   9        0.62       -0.17      0.57 o
   7  -1   9        0.07        0.09      1.14 o
   8  -1   9        5.06        5.65      1.50 o
  -8   0   9        0.47        0.32      0.56 o
  -7   0   9        2.54        1.97      0.61 o
  -6   0   9       30.35       28.19      0.74 o
  -5   0   9        8.00        8.92      0.42 o
  -4   0   9       14.37       10.77      0.41 o
  -3   0   9      143.08      174.25      2.14 o
  -2   0   9      626.61      624.11      6.88 o
  -1   0   9      216.02      274.81      3.16 o
   0   0   9      536.02      545.64      8.63 o
   1   0   9      980.75     1120.96     15.66 o
   2   0   9       73.32       64.00      1.74 o
   3   0   9      116.79      113.81      2.09 o
   4   0   9       48.59       45.11      1.63 o
   5   0   9      219.20      222.97      3.69 o
   6   0   9        6.63        9.67      0.80 o
   7   0   9       47.95       53.94      2.16 o
  -8   1   9       11.53       14.71      0.93 o
  -7   1   9        3.71        4.88      0.51 o
  -6   1   9        8.04        9.35      0.48 o
  -5   1   9        0.01       -0.25      0.25 o
  -4   1   9        3.64        8.80      0.45 o
  -3   1   9      558.63      608.17      6.77 o
  -2   1   9        7.91       16.27      0.50 o
  -1   1   9      212.76      252.43      3.74 o
   0   1   9      212.21      178.61      2.87 o
   1   1   9        5.36        4.95      0.38 o
   2   1   9     2197.35     1995.68     32.38 o
   3   1   9      115.76       99.25      1.68 o
   4   1   9      120.01      118.80      1.82 o
   5   1   9        0.00       -0.41      0.41 o
   6   1   9        6.00        8.15      0.77 o
   7   1   9       45.34       40.80      1.59 o
  -8   2   9        2.47        2.59      0.85 o
  -7   2   9        0.45       -0.46      0.46 o
  -6   2   9       37.20       36.15      0.95 o
  -5   2   9       27.54       28.69      0.76 o
  -4   2   9        0.06        0.05      0.22 o
  -3   2   9       63.03       68.70      1.14 o
  -2   2   9      181.41      202.48      3.05 o
  -1   2   9       99.53      118.69      1.65 o
   0   2   9       37.65       47.19      0.91 o
   1   2   9       24.91       33.17      0.85 o
   2   2   9      208.34      212.56      3.34 o
   3   2   9        0.22        0.38      0.30 o
   4   2   9        1.50        0.34      0.36 o
   5   2   9      137.10      125.74      1.96 o
   6   2   9       14.90       12.08      1.02 o
   7   2   9        0.89        1.65      0.74 o
  -8   3   9        0.10       -0.88      0.88 o
  -7   3   9        3.20        2.62      0.64 o
  -6   3   9       11.69       13.89      1.07 o
  -5   3   9        0.05        0.37      0.35 o
  -4   3   9       80.07       83.77      1.81 o
  -3   3   9        7.81        5.14      0.64 o
  -2   3   9       25.55       26.85      0.71 o
  -1   3   9      159.73      169.40      2.17 o
   0   3   9       75.74       80.58      1.55 o
   1   3   9        0.38        1.38      0.64 o
   2   3   9        0.14       -0.07      0.36 o
   3   3   9      186.08      196.09      3.25 o
   4   3   9        0.12        0.52      0.40 o
   5   3   9        1.21        1.20      0.52 o
   6   3   9       42.56       45.49      1.44 o
   7   3   9       37.77       42.49      2.03 o
  -8   4   9        0.22       -0.32      0.67 o
  -7   4   9        0.60        0.57      0.59 o
  -6   4   9        8.41        7.23      0.61 o
  -5   4   9        4.97        4.57      0.52 o
  -4   4   9        0.22        0.82      0.35 o
  -3   4   9      169.15      172.50      2.78 o
  -2   4   9       10.39       10.46      0.47 o
  -1   4   9      292.92      261.01      3.63 o
   0   4   9      186.66      171.87      2.64 o
   1   4   9      415.74      375.49      5.57 o
   2   4   9      148.92      148.86      2.57 o
   3   4   9       64.30       60.69      1.49 o
   4   4   9       57.56       57.29      1.64 o
   5   4   9        0.06        0.07      0.61 o
   6   4   9        2.04        1.36      0.67 o
  -8   5   9        0.30        0.21      0.66 o
  -7   5   9       34.35       36.56      1.40 o
  -6   5   9       11.52       10.93      0.71 o
  -5   5   9        0.85        0.17      0.41 o
  -4   5   9       14.74       15.54      0.67 o
  -3   5   9      126.25      125.03      2.17 o
  -2   5   9      115.72      110.93      2.30 o
  -1   5   9      312.31      291.43      4.41 o
   0   5   9      151.49      166.99      2.74 o
   1   5   9     1132.71     1097.43     18.00 o
   2   5   9      246.39      251.16      4.04 o
   3   5   9       22.69       20.05      0.94 o
   4   5   9       19.57       19.14      1.05 o
   5   5   9        0.42       -0.52      0.59 o
   6   5   9        0.43       -0.48      0.78 o
  -8   6   9        0.41        0.44      0.70 o
  -7   6   9        5.73        6.50      0.80 o
  -6   6   9        8.51        9.18      1.13 o
  -5   6   9        2.81        1.72      0.47 o
  -4   6   9        5.86        6.16      0.57 o
  -3   6   9       50.48       54.61      1.18 o
  -2   6   9      142.04      141.79      2.32 o
  -1   6   9      344.53      333.58      5.07 o
   0   6   9      125.22      116.87      2.13 o
   1   6   9      126.73      124.03      2.87 o
   2   6   9       22.92       22.53      1.21 o
   3   6   9       40.27       51.20      2.16 o
   4   6   9        9.37        6.38      0.90 o
   5   6   9        7.64        8.28      0.93 o
  -7   7   9        1.29        2.02      0.77 o
  -6   7   9        2.30        3.19      0.79 o
  -5   7   9        0.36        0.16      0.66 o
  -4   7   9       83.01       86.67      1.78 o
  -3   7   9       48.07       49.85      1.14 o
  -2   7   9       18.15       20.94      0.90 o
  -1   7   9     1338.15     1296.65     17.94 o
   0   7   9      396.47      411.88      6.16 o
   1   7   9      108.35       96.70      1.85 o
   2   7   9        2.14        1.97      0.70 o
   3   7   9       90.59      102.21      3.26 o
   4   7   9        7.40       10.91      1.27 o
  -7   8   9       14.16       16.71      1.09 o
  -6   8   9       26.60       26.70      1.35 o
  -5   8   9        0.14       -0.05      0.48 o
  -4   8   9       13.77       14.69      0.77 o
  -3   8   9      323.06      331.76      4.55 o
  -2   8   9        0.48       -0.30      0.54 o
  -1   8   9       60.15       60.45      2.07 o
   0   8   9        0.29        1.47      0.51 o
   1   8   9        0.03       -0.02      0.39 o
   2   8   9        1.20        0.65      0.46 o
   3   8   9        1.24        1.88      1.14 o
   4   8   9        9.10       11.37      1.48 o
  -6   9   9        0.09        0.86      0.66 o
  -5   9   9        3.90        4.48      0.61 o
  -4   9   9        0.03        0.90      0.47 o
  -3   9   9        5.01        6.07      0.78 o
  -2   9   9       30.12       27.18      1.03 o
  -1   9   9       31.33       37.29      1.17 o
   0   9   9        2.62        4.31      0.53 o
   1   9   9       16.55       20.01      0.92 o
   2   9   9        8.50        9.16      0.72 o
   3   9   9        0.42       -0.45      1.01 o
  -5  10   9       11.73       13.65      1.68 o
  -4  10   9       30.74       31.30      1.00 o
  -3  10   9        5.69        7.00      0.80 o
  -2  10   9        1.81        2.21      0.63 o
  -1  10   9       28.09       28.07      1.12 o
   0  10   9       17.22       18.19      0.93 o
   1  10   9        3.86        4.72      0.69 o
   2  10   9        4.23        8.00      2.09 o
  -4  11   9       32.93       33.32      1.47 o
  -3  11   9        5.92        4.38      0.95 o
  -2  11   9       22.74       26.73      1.16 o
  -1  11   9        8.65        8.30      0.81 o
   0  11   9       60.19       70.43      2.72 o
  -1 -15  10        7.39        6.95      1.07 o
   0 -15  10       10.81       11.21      1.77 o
   1 -15  10        0.02       -0.71      0.71 o
   2 -15  10        0.58       -0.90      1.04 o
   3 -15  10       11.10        9.45      1.18 o
   4 -15  10        0.01       -0.84      0.84 o
  -2 -14  10        0.26       -0.15      0.76 o
  -1 -14  10        0.33       -0.06      0.76 o
   0 -14  10        6.55        9.21      1.05 o
   1 -14  10        0.99        0.55      0.91 o
   2 -14  10        0.34       -0.20      1.08 o
   3 -14  10        5.57        5.44      0.95 o
   4 -14  10        5.77        8.17      0.87 o
   5 -14  10        1.97        0.58      0.71 o
  -3 -13  10        5.99        5.95      0.80 o
  -2 -13  10       12.95        9.67      1.06 o
  -1 -13  10       21.97       26.48      1.77 o
   0 -13  10        5.42        6.94      0.90 o
   1 -13  10        1.24        0.53      0.64 o
   2 -13  10        8.55        7.48      0.80 o
   3 -13  10       10.49       11.53      1.03 o
   4 -13  10        4.38        4.30      0.74 o
   5 -13  10       30.85       30.72      1.40 o
   6 -13  10       11.74        8.95      0.90 o
  -4 -12  10       17.01       18.60      1.05 o
  -3 -12  10       11.74       14.72      0.96 o
  -2 -12  10        0.27        0.39      0.69 o
  -1 -12  10        3.05        7.46      1.05 o
   0 -12  10       42.03       43.36      1.40 o
   1 -12  10        0.09       -0.25      0.53 o
   2 -12  10        0.04       -0.27      0.57 o
   3 -12  10        7.31        8.66      0.95 o
   4 -12  10        2.80        4.10      0.83 o
   5 -12  10        0.36       -0.70      0.70 o
   6 -12  10        0.74        0.30      0.62 o
  -5 -11  10        6.19        5.36      0.96 o
  -4 -11  10       29.12       33.06      1.61 o
  -3 -11  10       42.71       54.89      1.75 o
  -2 -11  10       69.74       66.32      1.65 o
  -1 -11  10       52.10       55.74      1.44 o
   0 -11  10       13.96       14.73      0.86 o
   1 -11  10        0.50       -0.17      0.94 o
   2 -11  10       58.30       64.35      1.91 o
   3 -11  10        2.68        0.05      1.22 o
   4 -11  10       98.19       98.70      2.58 o
   5 -11  10       41.36       43.03      1.76 o
   6 -11  10        5.42        3.07      0.88 o
   7 -11  10       19.04       14.37      1.15 o
  -5 -10  10        0.15        0.74      0.67 o
  -4 -10  10        0.56        0.26      0.47 o
  -3 -10  10       40.07       37.09      1.09 o
  -2 -10  10        8.83       12.87      0.74 o
  -1 -10  10       51.81       63.41      1.35 o
   0 -10  10        1.73       -0.29      0.64 o
   1 -10  10        7.33        8.70      1.19 o
   2 -10  10       13.46       12.54      0.86 o
   3 -10  10        1.53        2.77      0.66 o
   4 -10  10        0.08        1.99      1.40 o
   5 -10  10        1.14        1.09      0.74 o
   6 -10  10       61.05       57.59      2.03 o
   7 -10  10        8.77        6.96      2.20 o
  -6  -9  10        1.93        4.76      0.87 o
  -5  -9  10        0.07       -0.12      0.62 o
  -4  -9  10        0.92        0.76      0.52 o
  -3  -9  10       39.10       38.33      1.02 o
  -2  -9  10       35.34       41.92      1.03 o
  -1  -9  10       23.12       17.59      0.73 o
   0  -9  10        8.61        5.42      1.12 o
   1  -9  10        5.04        5.06      0.52 o
   2  -9  10       67.71       70.85      1.96 o
   3  -9  10       35.18       27.20      1.17 o
   4  -9  10       30.30       25.90      1.33 o
   5  -9  10        0.02       -0.64      0.64 o
   6  -9  10        5.25        5.26      0.91 o
   7  -9  10        0.05        1.87      1.05 o
  -6  -8  10       17.02       16.60      0.95 o
  -5  -8  10        7.37        8.38      0.65 o
  -4  -8  10        4.69        5.31      0.52 o
  -3  -8  10       22.52       23.51      0.78 o
  -2  -8  10      140.22      144.84      2.00 o
  -1  -8  10       21.30       30.99      0.83 o
   0  -8  10       28.18       26.47      0.73 o
   1  -8  10       22.23       19.03      0.82 o
   2  -8  10        7.54        9.34      0.59 o
   3  -8  10        2.96        3.82      0.51 o
   4  -8  10       16.64       12.75      0.90 o
   5  -8  10        0.93        0.41      0.61 o
   6  -8  10        2.32        2.57      1.23 o
   7  -8  10        1.43        5.12      1.18 o
   8  -8  10        0.05       -1.10      1.10 o
  -7  -7  10        2.29        1.94      0.75 o
  -6  -7  10        9.48       11.01      0.83 o
  -5  -7  10        4.16        4.73      0.88 o
  -4  -7  10       10.03       15.19      0.66 o
  -3  -7  10        3.00        2.14      0.35 o
  -2  -7  10      175.24      169.82      2.23 o
  -1  -7  10       47.87       64.37      1.16 o
   0  -7  10       24.51       23.23      0.63 o
   1  -7  10       23.29       21.76      0.77 o
   2  -7  10        0.16        0.32      0.38 o
   3  -7  10      155.67      158.51      3.51 o
   4  -7  10        8.18        8.33      0.80 o
   5  -7  10        4.58        5.06      0.77 o
   6  -7  10        9.74       12.31      1.30 o
   7  -7  10        6.28        8.02      1.67 o
   8  -7  10        1.19        0.51      1.18 o
  -7  -6  10        0.30        0.25      0.75 o
  -6  -6  10        3.97        2.39      0.45 o
  -5  -6  10        4.51        3.66      0.44 o
  -4  -6  10       41.79       48.99      1.05 o
  -3  -6  10       96.64       94.13      1.30 o
  -2  -6  10       19.10       17.83      0.51 o
  -1  -6  10       15.57       13.64      0.44 o
   0  -6  10       18.35       19.57      0.53 o
   1  -6  10        4.89        6.16      0.43 o
   2  -6  10      255.06      293.36      4.47 o
   3  -6  10       63.43       55.67      1.29 o
   4  -6  10      130.88      128.26      3.42 o
   5  -6  10      200.31      209.68      5.11 o
   6  -6  10       19.62       26.02      1.68 o
   7  -6  10      162.49      166.70      4.56 o
   8  -6  10        1.57        2.53      1.18 o
  -7  -5  10        0.44        0.24      0.58 o
  -6  -5  10        2.31        1.65      0.42 o
  -5  -5  10       54.67       55.49      1.07 o
  -4  -5  10        6.98        9.77      0.46 o
  -3  -5  10       12.18       16.37      0.48 o
  -2  -5  10       48.45       51.29      0.81 o
  -1  -5  10      195.95      195.24      2.44 o
   0  -5  10        7.13       11.52      0.45 o
   1  -5  10       35.36       38.05      0.85 o
   2  -5  10      254.01      242.09      3.25 o
   3  -5  10       23.08       22.99      0.80 o
   4  -5  10       71.34       71.25      1.93 o
   5  -5  10        0.03        0.08      2.73 o
   6  -5  10       49.12       53.54      2.64 o
   7  -5  10      213.19      236.12      8.31 o
   8  -5  10        5.16        6.33      1.30 o
  -8  -4  10        1.38        2.45      0.73 o
  -7  -4  10        0.11       -0.12      0.53 o
  -6  -4  10       15.64       15.43      0.63 o
  -5  -4  10        0.00       -0.29      0.29 o
  -4  -4  10       62.79       65.84      1.00 o
  -3  -4  10        0.06        0.27      0.22 o
  -2  -4  10       16.82       15.92      0.45 o
  -1  -4  10       19.53       21.43      0.40 o
   0  -4  10      412.22      422.35      4.91 o
   1  -4  10        1.16        0.92      0.20 o
   2  -4  10       17.12       13.55      0.56 o
   3  -4  10        7.75       10.39      0.64 o
   4  -4  10      169.38      152.88      3.79 o
   5  -4  10       38.33       40.63      4.23 o
   6  -4  10        3.93        3.57      1.06 o
   7  -4  10       23.26       21.91      2.29 o
   8  -4  10        0.66        2.29      1.58 o
  -8  -3  10        0.19        1.14      0.72 o
  -7  -3  10        0.18        0.41      0.45 o
  -6  -3  10        4.97        4.53      0.47 o
  -5  -3  10        0.03       -0.26      0.31 o
  -4  -3  10       96.76      100.15      1.47 o
  -3  -3  10      127.75      134.06      1.61 o
  -2  -3  10        8.34       11.72      0.38 o
  -1  -3  10       23.69       28.42      0.93 o
   0  -3  10      103.83      102.97      2.20 o
   1  -3  10        9.24        9.30      0.32 o
   2  -3  10       72.13       73.16      1.31 o
   3  -3  10      147.44      140.70      2.46 o
   4  -3  10     1278.82     1268.12     20.45 o
   5  -3  10      948.71      961.13     33.18 o
   6  -3  10        0.18        0.47      0.80 o
   7  -3  10       28.50       29.60      2.47 o
   8  -3  10        4.76        7.08      1.23 o
  -8  -2  10       15.92       17.99      1.23 o
  -7  -2  10        4.60        4.33      0.53 o
  -6  -2  10        0.67        0.45      0.54 o
  -5  -2  10       11.68       11.07      0.49 o
  -4  -2  10        2.47        1.57      0.28 o
  -3  -2  10       23.76       21.20      0.50 o
  -2  -2  10      189.82      179.60      1.83 o
  -1  -2  10       51.54       49.93      1.27 o
   0  -2  10       73.43       82.53      1.49 o
   1  -2  10        0.47        0.65      0.20 o
   2  -2  10       33.84       26.87      0.76 o
   3  -2  10       88.48       85.19      1.71 o
   4  -2  10        4.65        4.52      0.64 o
   5  -2  10        1.82        4.05      0.87 o
   6  -2  10        0.09       -0.18      0.75 o
   7  -2  10       17.03       15.90      1.35 o
   8  -2  10        6.42        7.14      1.18 o
  -8  -1  10        8.49        7.34      0.77 o
  -7  -1  10       13.86       15.80      0.72 o
  -6  -1  10        1.11        0.49      0.37 o
  -5  -1  10        5.70        5.09      0.36 o
  -4  -1  10       57.23       52.81      0.92 o
  -3  -1  10       97.14       98.13      1.34 o
  -2  -1  10        1.34        1.97      0.17 o
  -1  -1  10       13.61       14.84      0.55 o
   0  -1  10        2.54        6.02      0.23 o
   1  -1  10        1.57        1.13      0.21 o
   2  -1  10       46.63       50.63      1.00 o
   3  -1  10        0.76        0.34      0.34 o
   4  -1  10      337.92      341.41      4.77 o
   5  -1  10       75.97       83.78      1.81 o
   6  -1  10        0.54        0.88      0.66 o
   7  -1  10        0.06       -0.85      0.85 o
  -8   0  10        0.18        1.58      1.06 o
  -7   0  10        0.50       -0.40      0.40 o
  -6   0  10       12.32       12.52      0.54 o
  -5   0  10       12.11       14.28      0.63 o
  -4   0  10       22.49       22.52      0.57 o
  -3   0  10      137.01      125.69      1.65 o
  -2   0  10      166.30      179.31      2.39 o
  -1   0  10       22.35       22.69      0.51 o
   0   0  10      188.55      187.06      2.91 o
   1   0  10        0.46        0.32      0.27 o
   2   0  10        0.00        0.19      0.32 o
   3   0  10        4.08        4.62      0.38 o
   4   0  10      585.29      575.63      8.54 o
   5   0  10       10.94       14.03      0.79 o
   6   0  10       14.86       13.91      1.41 o
   7   0  10       23.44       21.64      1.55 o
  -8   1  10        5.86        6.34      1.23 o
  -7   1  10       15.74       13.78      0.93 o
  -6   1  10       34.31       31.47      1.14 o
  -5   1  10       59.87       47.66      1.19 o
  -4   1  10       69.91       60.74      1.13 o
  -3   1  10      251.89      245.18      3.25 o
  -2   1  10      235.60      226.37      3.35 o
  -1   1  10      309.29      307.84      6.38 o
   0   1  10      168.61      168.16      2.79 o
   1   1  10       18.79       19.17      0.70 o
   2   1  10        3.28        1.25      0.40 o
   3   1  10       28.92       29.44      0.85 o
   4   1  10      140.23      120.59      1.85 o
   5   1  10       71.90       70.76      1.45 o
   6   1  10        7.39        8.15      0.84 o
   7   1  10        0.35        1.42      0.75 o
  -8   2  10        1.10        2.64      1.06 o
  -7   2  10       19.33       17.57      0.84 o
  -6   2  10        6.81        4.98      0.61 o
  -5   2  10       14.96       14.26      1.01 o
  -4   2  10       35.26       42.93      1.05 o
  -3   2  10       52.08       62.58      1.29 o
  -2   2  10      153.79      151.65      2.40 o
  -1   2  10       43.50       37.15      1.04 o
   0   2  10       77.51       73.38      1.26 o
   1   2  10       24.93       23.89      0.72 o
   2   2  10       13.32       12.06      0.61 o
   3   2  10        3.73        1.98      0.45 o
   4   2  10       49.36       51.15      1.23 o
   5   2  10        2.86        5.41      0.81 o
   6   2  10       10.76       12.40      1.14 o
   7   2  10        0.89        0.88      0.77 o
  -8   3  10        8.57       10.74      1.41 o
  -7   3  10        0.20       -0.08      0.57 o
  -6   3  10        5.77        8.14      0.62 o
  -5   3  10        6.24        5.67      0.67 o
  -4   3  10        6.27        4.67      0.51 o
  -3   3  10      132.71      130.95      2.21 o
  -2   3  10      151.78      157.75      2.50 o
  -1   3  10       15.81       16.82      0.77 o
   0   3  10        0.06        0.30      0.38 o
   1   3  10        4.94        4.37      0.36 o
   2   3  10        9.55        5.91      0.47 o
   3   3  10      113.29      126.33      2.57 o
   4   3  10       69.93       69.44      1.45 o
   5   3  10       30.27       34.14      1.21 o
   6   3  10        5.05        4.10      0.93 o
  -8   4  10        0.76        1.83      0.80 o
  -7   4  10        0.06        0.44      0.59 o
  -6   4  10        1.20        1.56      0.52 o
  -5   4  10        8.02        8.07      0.58 o
  -4   4  10       28.61       21.65      0.89 o
  -3   4  10      130.68      125.59      2.42 o
  -2   4  10      691.78      676.80      9.89 o
  -1   4  10       15.11       13.40      0.55 o
   0   4  10       57.62       49.74      1.07 o
   1   4  10        1.95        1.87      0.68 o
   2   4  10        0.40       -0.36      0.36 o
   3   4  10       32.60       37.85      1.17 o
   4   4  10        0.20       -0.16      0.47 o
   5   4  10        0.30       -0.36      0.59 o
   6   4  10        2.87        4.10      1.38 o
  -8   5  10        1.01        0.08      0.80 o
  -7   5  10       19.72       14.39      0.98 o
  -6   5  10        9.37       11.27      0.73 o
  -5   5  10        0.54        0.51      0.46 o
  -4   5  10       19.62       18.89      0.80 o
  -3   5  10       22.18       20.43      0.77 o
  -2   5  10      204.29      203.08      3.04 o
  -1   5  10       22.34       19.92      0.79 o
   0   5  10       14.64       12.94      1.22 o
   1   5  10        1.63        1.50      0.59 o
   2   5  10       24.62       19.92      1.13 o
   3   5  10       15.01       14.10      1.12 o
   4   5  10        1.35        2.41      0.61 o
   5   5  10        0.05       -0.61      0.61 o
  -7   6  10        5.20        5.13      0.75 o
  -6   6  10        0.05       -0.27      0.56 o
  -5   6  10       72.43       82.70      1.81 o
  -4   6  10      184.28      184.66      3.09 o
  -3   6  10      168.43      183.17      2.77 o
  -2   6  10      145.43      147.97      2.42 o
  -1   6  10      178.25      171.64      2.98 o
   0   6  10       25.04       25.81      1.12 o
   1   6  10        2.35        2.57      0.70 o
   2   6  10        0.01        0.77      0.61 o
   3   6  10        0.29       -0.30      0.75 o
   4   6  10       15.46       15.76      1.76 o
   5   6  10        9.82        8.63      1.35 o
  -7   7  10        2.97        3.62      0.77 o
  -6   7  10        1.90        2.99      0.66 o
  -5   7  10       26.22       25.76      1.06 o
  -4   7  10       26.82       28.86      0.99 o
  -3   7  10      167.50      175.03      2.82 o
  -2   7  10      489.06      481.04      6.51 o
  -1   7  10        5.68        7.26      0.94 o
   0   7  10       32.02       32.02      0.98 o
   1   7  10        0.00       -0.30      0.30 o
   2   7  10       46.55       51.66      1.81 o
   3   7  10       12.77       10.29      1.85 o
   4   7  10        0.32       -0.43      0.97 o
  -6   8  10        4.84        2.96      0.75 o
  -5   8  10        0.00        0.63      1.09 o
  -4   8  10      109.00      112.44      2.17 o
  -3   8  10       58.20       55.95      1.71 o
  -2   8  10        4.02        2.49      0.71 o
  -1   8  10       21.74       17.07      0.83 o
   0   8  10        1.43        1.21      0.42 o
   1   8  10        0.40        0.83      0.42 o
   2   8  10       30.96       31.84      1.82 o
   3   8  10        1.34       -0.33      0.97 o
  -6   9  10        0.09       -0.39      0.92 o
  -5   9  10        9.55        9.24      0.76 o
  -4   9  10       49.65       53.30      1.27 o
  -3   9  10       40.74       44.18      1.55 o
  -2   9  10        0.01       -0.17      0.49 o
  -1   9  10        0.01       -0.38      0.47 o
   0   9  10       24.34       22.50      0.97 o
   1   9  10        1.09       -0.08      0.42 o
   2   9  10        2.66        1.14      0.58 o
  -5  10  10        4.71        2.77      0.69 o
  -4  10  10       17.88       21.15      1.20 o
  -3  10  10       15.67       19.54      1.15 o
  -2  10  10        0.00       -0.54      0.57 o
  -1  10  10       27.16       30.81      1.16 o
   0  10  10        9.35        8.98      0.74 o
   1  10  10        0.12       -0.57      0.57 o
  -3  11  10        0.91       -0.68      0.68 o
  -2  11  10        0.34       -0.14      0.80 o
  -1  11  10        0.63        0.38      0.84 o
   0 -15  11        1.90        1.33      0.84 o
   1 -15  11        0.34       -0.36      0.79 o
   2 -15  11        4.06        3.27      0.97 o
   3 -15  11        0.67        0.49      0.89 o
  -2 -14  11        0.13        1.80      1.05 o
  -1 -14  11       12.58        8.79      1.05 o
   0 -14  11       15.76       19.33      1.22 o
   1 -14  11        4.73        2.84      0.72 o
   2 -14  11        3.32        5.76      1.63 o
   3 -14  11       17.09       22.36      1.14 o
   4 -14  11        3.51        3.59      0.74 o
   5 -14  11        0.21       -0.02      1.12 o
  -3 -13  11       16.77       17.11      1.73 o
  -2 -13  11       53.68       50.19      2.53 o
  -1 -13  11        0.17        0.62      0.74 o
   0 -13  11        0.11       -0.99      1.27 o
   1 -13  11        1.89        2.69      0.67 o
   2 -13  11       22.94       32.10      1.32 o
   3 -13  11        0.38        0.42      0.77 o
   4 -13  11       31.46       31.09      1.62 o
   5 -13  11        6.37        6.87      0.91 o
   6 -13  11       13.73       17.00      1.09 o
  -4 -12  11        7.31        5.92      1.00 o
  -3 -12  11      103.99       97.74      3.49 o
  -2 -12  11       74.50       82.56      2.36 o
  -1 -12  11       63.93       64.71      2.58 o
   0 -12  11       38.55       39.74      1.37 o
   1 -12  11        0.74       -0.32      0.55 o
   2 -12  11        0.39       -0.09      0.53 o
   3 -12  11        0.82        2.27      0.74 o
   4 -12  11       10.96        8.67      1.01 o
   5 -12  11        2.18        1.36      0.80 o
   6 -12  11        5.26        5.11      1.03 o
  -5 -11  11       50.29       51.19      1.93 o
  -4 -11  11       19.70       20.54      1.04 o
  -3 -11  11       79.85       87.62      1.99 o
  -2 -11  11       22.46       20.86      1.39 o
  -1 -11  11        1.43        1.86      1.30 o
   0 -11  11       99.44       95.58      2.08 o
   1 -11  11      242.35      257.62      4.28 o
   2 -11  11      106.96       89.30      2.02 o
   3 -11  11       54.29       50.16      1.68 o
   4 -11  11       36.58       39.21      1.62 o
   5 -11  11        7.50        5.85      1.24 o
   6 -11  11       35.68       28.12      1.52 o
   7 -11  11        2.42        0.33      1.41 o
  -5 -10  11      143.99      149.24      3.45 o
  -4 -10  11       44.20       48.13      1.42 o
  -3 -10  11       79.28       91.04      2.45 o
  -2 -10  11        2.22        1.24      0.50 o
  -1 -10  11        9.84        6.78      0.64 o
   0 -10  11       14.16       15.55      1.47 o
   1 -10  11       28.02       31.25      1.27 o
   2 -10  11       17.71       16.24      0.82 o
   3 -10  11       69.75       66.49      2.47 o
   4 -10  11       43.96       50.60      1.76 o
   5 -10  11       26.58       21.62      1.29 o
   6 -10  11       13.37       12.58      1.64 o
   7 -10  11        1.11        0.53      1.41 o
  -6  -9  11        1.50        2.14      0.85 o
  -5  -9  11       32.68       36.24      1.58 o
  -4  -9  11       29.42       30.74      1.10 o
  -3  -9  11      113.96      123.87      2.05 o
  -2  -9  11       62.14       60.04      1.43 o
  -1  -9  11      127.85      135.23      2.47 o
   0  -9  11        0.35        1.76      0.45 o
   1  -9  11      261.79      275.16      4.37 o
   2  -9  11      317.13      273.97      5.10 o
   3  -9  11        0.26        1.67      0.59 o
   4  -9  11       77.75       74.24      2.16 o
   5  -9  11       12.37       10.45      1.18 o
   6  -9  11        0.34        2.07      0.97 o
   7  -9  11        0.43       -0.97      0.97 o
  -6  -8  11        4.78        6.01      1.36 o
  -5  -8  11       37.12       41.60      1.30 o
  -4  -8  11       42.94       46.75      1.30 o
  -3  -8  11       20.91       24.35      0.80 o
  -2  -8  11       55.85       47.55      0.95 o
  -1  -8  11        0.46       -0.34      0.34 o
   0  -8  11       49.05       56.49      1.32 o
   1  -8  11       15.36       19.32      0.77 o
   2  -8  11       88.42       79.91      1.67 o
   3  -8  11      151.67      131.71      2.44 o
   4  -8  11       10.05        6.68      0.77 o
   5  -8  11       57.27       52.22      2.59 o
   6  -8  11       27.03       31.95      1.80 o
   7  -8  11       12.17       12.92      1.43 o
  -7  -7  11       17.66       18.18      1.19 o
  -6  -7  11        0.78        1.69      0.59 o
  -5  -7  11       14.26        9.44      0.73 o
  -4  -7  11       27.82       22.37      0.78 o
  -3  -7  11        7.60        6.70      0.49 o
  -2  -7  11      145.01      165.75      2.18 o
  -1  -7  11       42.33       51.68      1.20 o
   0  -7  11       20.64       10.65      0.55 o
   1  -7  11      215.78      218.39      3.48 o
   2  -7  11      400.87      402.30      7.05 o
   3  -7  11        0.98        1.46      0.44 o
   4  -7  11       89.30       77.13      2.06 o
   5  -7  11       71.77       67.16      2.03 o
   6  -7  11       50.56       53.84      2.73 o
   7  -7  11        0.71        2.34      1.05 o
  -7  -6  11        8.41       11.62      1.45 o
  -6  -6  11       14.08       10.50      0.97 o
  -5  -6  11        1.07        0.09      0.41 o
  -4  -6  11       60.14       63.73      1.37 o
  -3  -6  11       64.20       74.35      1.11 o
  -2  -6  11      204.70      232.66      2.68 o
  -1  -6  11        1.41        0.42      0.21 o
   0  -6  11       18.77        7.38      0.41 o
   1  -6  11      172.47      243.98      3.81 o
   2  -6  11       67.31       75.40      1.58 o
   3  -6  11        0.49       -0.16      0.53 o
   4  -6  11      108.95      107.35      3.04 o
   5  -6  11        0.95        0.70      1.23 o
   6  -6  11      134.41      129.28      3.74 o
   7  -6  11        0.07        0.09      1.00 o
   8  -6  11       10.26       11.27      2.82 o
  -7  -5  11        0.52        0.60      1.02 o
  -6  -5  11        9.42        6.27      0.65 o
  -5  -5  11       22.03       21.79      0.93 o
  -4  -5  11      252.55      251.74      3.42 o
  -3  -5  11       55.94       49.58      0.84 o
  -2  -5  11      561.71      564.79      5.96 o
  -1  -5  11      254.10      263.13      3.22 o
   0  -5  11      760.73      742.15      9.41 o
   1  -5  11      899.37      862.33     10.91 o
   2  -5  11      243.87      258.78      4.02 o
   3  -5  11      134.39      141.68      2.68 o
   4  -5  11        1.41        0.68      2.41 o
   5  -5  11      204.48      216.95      7.26 o
   6  -5  11      108.96      126.90      5.12 o
   7  -5  11       13.19       16.38      1.49 o
   8  -5  11       25.37       26.97      1.99 o
  -7  -4  11        5.30        4.78      0.65 o
  -6  -4  11       24.38       22.76      0.92 o
  -5  -4  11        4.23        2.50      0.51 o
  -4  -4  11      224.56      222.29      2.57 o
  -3  -4  11      117.66      118.92      1.64 o
  -2  -4  11       29.18       27.56      0.58 o
  -1  -4  11       23.26       19.49      0.77 o
   0  -4  11      536.43      530.67      7.86 o
   1  -4  11       59.92       37.43      0.79 o
   2  -4  11        4.66        7.74      0.34 o
   3  -4  11       64.57       68.37      1.49 o
   4  -4  11     1483.56     1494.78     23.98 o
   5  -4  11      463.68      498.91     15.41 o
   6  -4  11       24.62       20.82      1.49 o
   7  -4  11        0.08       -0.83      0.93 o
  -8  -3  11        0.10        0.03      0.97 o
  -7  -3  11        0.77       -0.34      0.51 o
  -6  -3  11       12.89       12.85      0.74 o
  -5  -3  11        4.97        5.32      0.45 o
  -4  -3  11       83.60       88.44      1.35 o
  -3  -3  11       71.69       77.39      1.05 o
  -2  -3  11       24.39       29.31      0.68 o
  -1  -3  11       52.02       57.01      1.48 o
   0  -3  11        0.07        0.48      0.29 o
   1  -3  11     1826.04     1870.64     20.72 o
   2  -3  11      443.70      433.27      5.74 o
   3  -3  11      204.21      193.73      3.21 o
   4  -3  11      933.41      940.87     15.39 o
   5  -3  11        0.08       -0.35      0.75 o
   6  -3  11       52.12       59.15      2.37 o
   7  -3  11        0.12        0.35      0.88 o
  -8  -2  11        2.29        1.76      0.83 o
  -7  -2  11        0.28        0.99      0.53 o
  -6  -2  11        0.01       -0.34      0.48 o
  -5  -2  11       27.28       18.46      0.62 o
  -4  -2  11        4.06        3.33      0.31 o
  -3  -2  11        1.94        3.12      0.27 o
  -2  -2  11      142.23      130.15      2.41 o
  -1  -2  11       93.99       94.74      2.05 o
   0  -2  11        0.01       -0.24      0.24 o
   1  -2  11      393.69      402.08      5.14 o
   2  -2  11        1.47        1.21      0.31 o
   3  -2  11       70.32       69.94      1.53 o
   4  -2  11       40.46       47.50      1.34 o
   5  -2  11        4.09        2.91      0.87 o
   6  -2  11       35.21       33.84      1.74 o
   7  -2  11       37.11       34.61      1.86 o
  -8  -1  11        0.00        0.53      1.06 o
  -7  -1  11        2.37        2.91      0.72 o
  -6  -1  11       21.34       20.23      0.97 o
  -5  -1  11       11.13       10.05      0.76 o
  -4  -1  11        5.29        5.55      0.40 o
  -3  -1  11      194.12      210.19      2.85 o
  -2  -1  11        3.03        0.82      0.27 o
  -1  -1  11        9.04       16.54      0.85 o
   0  -1  11      262.89      274.11      3.19 o
   1  -1  11       42.35       52.92      1.28 o
   2  -1  11       76.10       75.84      1.32 o
   3  -1  11        6.05        4.87      0.65 o
   4  -1  11        1.27       -0.03      0.49 o
   5  -1  11       60.78       59.26      2.12 o
   6  -1  11       26.50       26.26      1.25 o
   7  -1  11        5.02        5.87      1.14 o
  -8   0  11        0.01        0.88      1.06 o
  -7   0  11        0.01        0.43      0.75 o
  -6   0  11        0.62       -0.47      0.54 o
  -5   0  11       43.31       48.46      1.21 o
  -4   0  11      136.80      150.90      2.23 o
  -3   0  11       80.61       82.44      1.36 o
  -2   0  11      146.52      150.05      2.07 o
  -1   0  11      604.18      653.76      8.84 o
   0   0  11      633.64      579.88      8.47 o
   1   0  11        5.22        9.28      0.55 o
   2   0  11       29.10       37.37      0.88 o
   3   0  11       16.07       12.86      0.55 o
   4   0  11       10.36       15.09      0.64 o
   5   0  11      118.19      116.17      2.01 o
   6   0  11       15.78       17.41      1.05 o
   7   0  11        9.39       10.71      1.01 o
  -8   1  11        0.17        0.18      1.06 o
  -7   1  11       10.76       10.96      1.04 o
  -6   1  11       21.08       15.44      0.93 o
  -5   1  11       19.98       23.82      0.87 o
  -4   1  11       23.73       29.13      0.86 o
  -3   1  11      209.31      210.31      3.22 o
  -2   1  11       82.41       88.31      1.86 o
  -1   1  11       70.98       67.20      1.60 o
   0   1  11      708.29      662.33     10.96 o
   1   1  11        6.05        6.23      0.49 o
   2   1  11       20.85       14.89      0.68 o
   3   1  11       21.96       21.74      0.77 o
   4   1  11       28.77       29.20      1.21 o
   5   1  11       15.18       12.17      0.63 o
   6   1  11        3.89        3.96      0.76 o
   7   1  11       57.69       67.85      2.06 o
  -8   2  11        0.17       -0.18      1.06 o
  -7   2  11        0.04       -0.54      0.59 o
  -6   2  11       56.12       51.88      1.58 o
  -5   2  11       36.86       34.61      1.05 o
  -4   2  11       89.94       99.99      1.87 o
  -3   2  11       24.73       25.89      0.92 o
  -2   2  11      173.42      170.83      2.71 o
  -1   2  11        5.02        4.50      0.37 o
   0   2  11      109.88      117.09      2.19 o
   1   2  11       44.60       33.08      0.82 o
   2   2  11      109.99      118.83      2.14 o
   3   2  11        0.44       -0.41      0.41 o
   4   2  11       92.84       86.31      1.53 o
   5   2  11       13.27       13.19      0.99 o
   6   2  11       38.52       38.55      1.46 o
  -8   3  11        0.09       -0.70      1.06 o
  -7   3  11        1.12        1.49      0.80 o
  -6   3  11       27.55       28.58      1.46 o
  -5   3  11        0.16       -0.36      0.43 o
  -4   3  11        2.99        3.80      0.44 o
  -3   3  11       21.88       18.88      1.35 o
  -2   3  11       14.34       14.98      0.85 o
  -1   3  11        0.00       -0.25      0.26 o
   0   3  11        1.70        1.64      0.28 o
   1   3  11      109.34      101.77      2.34 o
   2   3  11        0.08       -0.33      0.33 o
   3   3  11      307.37      299.48      5.99 o
   4   3  11       19.55       20.64      0.84 o
   5   3  11       58.16       58.97      1.80 o
   6   3  11        7.21        7.99      0.91 o
  -8   4  11        0.11        0.61      0.80 o
  -7   4  11        2.38        1.37      0.80 o
  -6   4  11       24.73       25.05      1.44 o
  -5   4  11        0.43        0.82      0.44 o
  -4   4  11       34.30       37.95      1.23 o
  -3   4  11       10.53       11.29      0.74 o
  -2   4  11      176.04      184.43      3.71 o
  -1   4  11      340.10      313.34      4.35 o
   0   4  11       81.07       83.65      1.50 o
   1   4  11       38.98       29.01      1.40 o
   2   4  11       78.69       65.72      1.87 o
   3   4  11       21.93       20.78      1.13 o
   4   4  11       24.94       21.85      1.29 o
   5   4  11        4.51        5.04      0.76 o
  -7   5  11        4.59        7.11      0.97 o
  -6   5  11       13.51       15.36      0.96 o
  -5   5  11       10.35       14.46      0.77 o
  -4   5  11       48.80       46.45      1.42 o
  -3   5  11      335.83      341.13      5.08 o
  -2   5  11        0.74        2.60      0.86 o
  -1   5  11      726.58      732.45      9.41 o
   0   5  11       77.74       69.07      1.42 o
   1   5  11       86.58       73.39      2.00 o
   2   5  11       39.90       43.93      1.60 o
   3   5  11        3.42        2.59      1.42 o
   4   5  11        0.10        1.20      0.88 o
   5   5  11        2.40        2.41      1.10 o
  -7   6  11        0.05       -0.67      1.23 o
  -6   6  11        3.28        3.17      0.66 o
  -5   6  11       60.30       63.36      1.58 o
  -4   6  11        0.07        0.82      0.50 o
  -3   6  11      585.21      603.23     10.82 o
  -2   6  11      141.31      136.10      2.48 o
  -1   6  11       11.31       11.14      0.67 o
   0   6  11        0.43        0.00      0.81 o
   1   6  11       36.93       38.84      1.50 o
   2   6  11       23.71       21.77      1.27 o
   3   6  11       15.17       15.32      1.27 o
   4   6  11        3.17        3.02      1.32 o
  -7   7  11        0.17        0.20      0.85 o
  -6   7  11        3.47        6.11      0.88 o
  -5   7  11       82.66       95.93      2.03 o
  -4   7  11       70.32       67.38      1.56 o
  -3   7  11       86.88       90.21      2.17 o
  -2   7  11      100.74      106.66      2.08 o
  -1   7  11        0.50        0.95      0.50 o
   0   7  11       17.67       21.46      0.88 o
   1   7  11       24.79       29.21      0.93 o
   2   7  11       19.86       21.43      1.26 o
   3   7  11        0.75       -0.05      0.85 o
  -6   8  11        0.09        1.25      0.75 o
  -5   8  11       51.87       52.55      1.61 o
  -4   8  11        0.04        0.86      0.58 o
  -3   8  11       69.01       62.39      1.80 o
  -2   8  11       11.26       11.59      0.72 o
  -1   8  11        2.48        1.26      0.51 o
   0   8  11       30.12       30.93      1.20 o
   1   8  11       53.53       46.11      1.33 o
   2   8  11        1.43        2.48      1.10 o
   3   8  11       39.64       50.40      3.00 o
  -5   9  11        2.17        1.07      0.69 o
  -4   9  11        9.28        9.74      1.08 o
  -3   9  11        0.68       -0.62      0.62 o
  -2   9  11        1.07        0.73      0.53 o
  -1   9  11       10.64       11.29      0.80 o
   0   9  11        6.48        6.05      0.62 o
   1   9  11        3.58        3.28      0.79 o
  -4  10  11        4.18        3.96      0.98 o
  -3  10  11        4.10        5.06      1.07 o
  -2  10  11       11.20       13.27      0.85 o
  -1  10  11        1.38        1.03      0.61 o
   0  10  11       12.14       14.93      0.93 o
   0 -15  12       10.95        7.21      1.30 o
   1 -15  12        2.87        1.39      1.05 o
   2 -15  12       11.24       17.03      1.73 o
   3 -15  12       36.07       48.17      2.06 o
  -2 -14  12        2.59        0.18      2.99 o
  -1 -14  12        9.95        8.99      1.35 o
   0 -14  12        2.39        3.70      1.67 o
   1 -14  12        6.70        3.89      1.16 o
   2 -14  12        7.57       10.98      1.11 o
   3 -14  12        8.98        9.12      1.08 o
   4 -14  12       10.10       12.93      1.24 o
  -3 -13  12        7.28        6.59      1.30 o
  -2 -13  12       14.35       15.59      1.60 o
  -1 -13  12        0.03       -0.81      0.88 o
   0 -13  12        1.32       -0.18      0.85 o
   1 -13  12        1.54        2.32      0.67 o
   2 -13  12       17.80       19.39      1.62 o
   3 -13  12       66.01       60.70      2.09 o
   4 -13  12       31.97       32.20      1.65 o
   5 -13  12        6.43        3.91      1.03 o
  -4 -12  12        0.21        0.67      0.79 o
  -3 -12  12        4.72        4.60      1.30 o
  -2 -12  12        0.03        0.12      0.97 o
  -1 -12  12       17.81       19.12      1.60 o
   0 -12  12        0.68       -0.13      0.70 o
   1 -12  12       14.75       17.27      0.95 o
   2 -12  12       37.86       39.65      1.78 o
   3 -12  12       20.56       15.40      1.31 o
   4 -12  12        2.49        5.08      0.97 o
   5 -12  12        0.50       -0.34      0.73 o
   6 -12  12        5.80        2.17      1.69 o
  -4 -11  12       31.22       36.69      1.65 o
  -3 -11  12       11.00       13.89      1.58 o
  -2 -11  12        7.76        3.70      1.10 o
  -1 -11  12       27.60       33.18      1.86 o
   0 -11  12        0.00        0.14      0.67 o
   1 -11  12        0.18       -0.14      0.53 o
   2 -11  12       99.18      104.22      2.89 o
   3 -11  12       10.29        7.99      0.90 o
   4 -11  12        2.14        0.47      0.71 o
   5 -11  12       11.01       20.08      1.34 o
   6 -11  12       36.00       31.35      1.62 o
  -5 -10  12        2.29        2.96      0.92 o
  -4 -10  12        4.46        4.26      0.84 o
  -3 -10  12       56.86       58.19      1.89 o
  -2 -10  12       14.05       13.15      1.94 o
  -1 -10  12        1.72        2.46      0.70 o
   0 -10  12        5.17        6.85      0.64 o
   1 -10  12       25.14       19.54      0.91 o
   2 -10  12       12.12       19.23      0.97 o
   3 -10  12        4.16        5.15      0.77 o
   4 -10  12      233.14      223.24      4.55 o
   5 -10  12      220.53      218.74      4.58 o
   6 -10  12       16.88       20.20      1.31 o
   7 -10  12        3.53        0.48      1.05 o
  -6  -9  12        8.55        7.59      1.94 o
  -5  -9  12        1.65        3.74      0.70 o
  -4  -9  12        0.00       -0.48      1.02 o
  -3  -9  12        0.82       -0.15      1.32 o
  -2  -9  12        7.51       13.60      1.32 o
  -1  -9  12        3.80       -0.05      0.97 o
   0  -9  12       11.18       12.68      0.71 o
   1  -9  12        8.35        7.18      0.60 o
   2  -9  12      137.69      119.19      2.33 o
   3  -9  12        5.83        7.20      0.80 o
   4  -9  12       22.07       14.31      1.03 o
   5  -9  12        9.25        8.75      0.98 o
   6  -9  12        0.41       -0.09      0.87 o
   7  -9  12       18.63       20.71      1.73 o
  -6  -8  12        4.41        5.49      0.76 o
  -5  -8  12        0.04       -0.33      0.52 o
  -4  -8  12        0.58        0.46      0.51 o
  -3  -8  12       10.23        9.15      0.82 o
  -2  -8  12        5.76        3.40      0.49 o
  -1  -8  12       22.30       20.66      1.01 o
   0  -8  12       92.11       97.04      1.88 o
   1  -8  12        3.48        3.76      0.46 o
   2  -8  12       88.76       85.17      1.77 o
   3  -8  12        2.10        4.47      0.55 o
   4  -8  12       70.66       75.62      2.23 o
   5  -8  12       21.33       23.56      1.34 o
   6  -8  12       15.87       20.74      1.55 o
   7  -8  12        3.73        1.68      1.10 o
  -6  -7  12        0.76        0.16      0.56 o
  -5  -7  12        7.46       10.51      0.75 o
  -4  -7  12        0.61       -0.22      0.43 o
  -3  -7  12       45.83       46.92      1.63 o
  -2  -7  12       48.18       49.07      1.20 o
  -1  -7  12        4.04        7.64      0.64 o
   0  -7  12        0.27        0.03      0.43 o
   1  -7  12       29.55       27.26      0.88 o
   2  -7  12       89.92      103.47      1.99 o
   3  -7  12        3.65        3.90      0.51 o
   4  -7  12      341.14      341.63      6.23 o
   5  -7  12       97.61       97.98      2.61 o
   6  -7  12       72.47       84.23      2.91 o
   7  -7  12       25.32       25.61      1.80 o
  -7  -6  12        0.95        1.39      1.10 o
  -6  -6  12        6.99        8.36      0.74 o
  -5  -6  12        1.72        1.28      0.51 o
  -4  -6  12        1.63        0.36      0.44 o
  -3  -6  12        1.20        2.51      0.40 o
  -2  -6  12        0.31        0.18      0.33 o
  -1  -6  12        0.74        2.07      0.46 o
   0  -6  12       26.74       25.92      0.94 o
   1  -6  12        9.81        9.62      0.55 o
   2  -6  12       56.74       57.32      1.31 o
   3  -6  12      276.16      280.98      4.42 o
   4  -6  12      114.37      108.84      3.93 o
   5  -6  12      783.43      835.19     26.54 o
   6  -6  12       49.94       63.06      2.55 o
   7  -6  12        3.67        4.08      1.18 o
  -7  -5  12        0.11        1.03      0.73 o
  -6  -5  12        0.26        0.60      0.52 o
  -5  -5  12        9.79       12.43      0.84 o
  -4  -5  12        6.32        4.12      0.50 o
  -3  -5  12        4.06        2.21      0.68 o
  -2  -5  12       81.61       89.55      1.57 o
  -1  -5  12       30.83       31.73      0.96 o
   0  -5  12       90.15       92.99      1.87 o
   1  -5  12       41.52       39.27      0.93 o
   2  -5  12       72.26       71.75      1.71 o
   3  -5  12       29.28       28.60      1.07 o
   4  -5  12      950.68      946.03     15.44 o
   5  -5  12      545.15      551.02     24.79 o
   6  -5  12        7.71        4.96      1.05 o
   7  -5  12       12.45        8.45      1.32 o
  -7  -4  12        0.07       -0.41      0.62 o
  -6  -4  12        0.00       -0.03      0.57 o
  -5  -4  12        2.45        2.30      0.61 o
  -4  -4  12        2.55        1.67      0.47 o
  -3  -4  12       16.24       15.92      0.73 o
  -2  -4  12        0.14       -0.22      0.46 o
  -1  -4  12      233.20      246.52      4.59 o
   0  -4  12       16.62       16.16      0.72 o
   1  -4  12        6.55        8.52      0.45 o
   2  -4  12       76.04       90.31      1.61 o
   3  -4  12      582.37      580.24      7.63 o
   4  -4  12      526.37      535.11      9.11 o
   5  -4  12       25.47       27.14      1.67 o
   6  -4  12        1.15       -0.18      1.06 o
   7  -4  12       34.28       42.97      2.18 o
  -7  -3  12        6.02        4.67      0.82 o
  -6  -3  12        0.08       -0.32      0.57 o
  -5  -3  12        0.58        1.17      0.56 o
  -4  -3  12       44.38       52.76      1.29 o
  -3  -3  12        6.20        6.62      0.48 o
  -2  -3  12       50.81       48.25      1.08 o
  -1  -3  12      119.33      108.47      2.33 o
   0  -3  12       27.03       26.41      1.04 o
   1  -3  12      116.51      112.65      1.40 o
   2  -3  12      259.92      226.66      3.27 o
   3  -3  12      724.84      713.34     10.38 o
   4  -3  12      103.71      105.16      2.47 o
   5  -3  12       90.04       88.69      3.53 o
   6  -3  12        0.00       -0.18      0.87 o
   7  -3  12       24.82       32.25      1.87 o
  -8  -2  12        0.08       -0.62      1.06 o
  -7  -2  12        1.76        1.08      0.62 o
  -6  -2  12       13.36       10.25      0.95 o
  -5  -2  12       55.17       48.85      1.28 o
  -4  -2  12        0.00        0.21      0.40 o
  -3  -2  12        0.35       -0.07      0.36 o
  -2  -2  12      260.86      247.33      3.74 o
  -1  -2  12       35.67       31.24      1.09 o
   0  -2  12        4.39        8.72      0.61 o
   1  -2  12       21.87       24.45      0.89 o
   2  -2  12       19.25       19.70      0.62 o
   3  -2  12      192.15      187.44      3.23 o
   4  -2  12      184.93      192.45      3.35 o
   5  -2  12        2.27        1.69      0.88 o
   6  -2  12        0.21        0.15      0.80 o
   7  -2  12        3.49        4.20      0.97 o
  -8  -1  12        0.05        0.18      1.06 o
  -7  -1  12        1.58        2.47      1.06 o
  -6  -1  12        6.37        6.62      1.58 o
  -5  -1  12       29.87       27.38      1.13 o
  -4  -1  12       17.82       15.76      0.70 o
  -3  -1  12       78.35       69.69      1.42 o
  -2  -1  12       33.79       36.17      0.91 o
  -1  -1  12       22.00       21.20      0.88 o
   0  -1  12        9.76        6.95      0.59 o
   1  -1  12       12.69       11.79      0.51 o
   2  -1  12        2.42        2.30      0.50 o
   3  -1  12       43.74       44.28      1.03 o
   4  -1  12      203.27      204.10      2.83 o
   5  -1  12        2.30        1.32      0.75 o
   6  -1  12        1.24        3.11      0.70 o
   7  -1  12        0.04       -0.60      0.85 o
  -8   0  12        3.00        0.88      1.06 o
  -7   0  12        5.29        3.75      0.88 o
  -6   0  12        0.01       -0.19      0.56 o
  -5   0  12       21.79       23.34      1.06 o
  -4   0  12        0.13        0.30      0.47 o
  -3   0  12       73.30       64.58      1.60 o
  -2   0  12      605.01      581.81      9.47 o
  -1   0  12      131.85      129.88      2.68 o
   0   0  12        3.05        3.82      0.27 o
   1   0  12        7.76        6.94      0.53 o
   2   0  12        0.01       -0.31      0.37 o
   3   0  12      207.28      216.57      2.93 o
   4   0  12      191.93      197.92      2.80 o
   5   0  12        1.66        1.45      0.42 o
   6   0  12       14.56       12.10      0.95 o
  -8   1  12        1.69        0.00      1.06 o
  -7   1  12        0.87        0.15      0.88 o
  -6   1  12        0.26        0.60      0.59 o
  -5   1  12        1.35        3.21      0.62 o
  -4   1  12        1.15        1.89      0.51 o
  -3   1  12       30.29       29.41      1.06 o
  -2   1  12      236.84      207.57      5.20 o
  -1   1  12       27.24       25.70      0.92 o
   0   1  12        0.45        0.30      0.16 o
   1   1  12        4.56        5.05      0.46 o
   2   1  12        1.84        1.17      0.43 o
   3   1  12        3.73        2.67      0.49 o
   4   1  12       91.89       81.06      1.46 o
   5   1  12       36.92       34.15      1.15 o
   6   1  12        2.93        0.96      0.66 o
  -8   2  12        0.79       -1.06      1.06 o
  -7   2  12        6.10        4.70      0.80 o
  -6   2  12       25.55       27.90      1.80 o
  -5   2  12       28.18       24.86      1.11 o
  -4   2  12       60.96       64.81      1.71 o
  -3   2  12      319.19      309.22      5.38 o
  -2   2  12        1.18        3.49      1.76 o
  -1   2  12       81.98       81.07      1.92 o
   0   2  12       11.10        9.17      0.39 o
   1   2  12        0.03        0.03      0.38 o
   2   2  12        6.01        5.56      0.44 o
   3   2  12        0.82        0.14      0.64 o
   4   2  12       10.55       10.08      0.76 o
   5   2  12       22.04       24.30      1.07 o
   6   2  12       13.36       14.97      1.07 o
  -7   3  12        0.07        0.06      0.72 o
  -6   3  12        0.53       -0.40      0.59 o
  -5   3  12        3.29        4.08      0.64 o
  -4   3  12       26.83       26.14      1.27 o
  -3   3  12      202.86      206.00      3.80 o
  -2   3  12      191.42      192.55      3.80 o
  -1   3  12      124.62      126.62      2.05 o
   0   3  12        0.24       -0.26      0.26 o
   1   3  12        3.85        2.96      0.49 o
   2   3  12        9.80        8.61      0.76 o
   3   3  12       73.45       73.21      2.05 o
   4   3  12        2.36        3.54      0.55 o
   5   3  12        3.86       -0.07      0.61 o
  -7   4  12        0.09       -0.88      1.23 o
  -6   4  12        0.30       -0.27      0.55 o
  -5   4  12       10.95        9.60      0.79 o
  -4   4  12        4.27        3.36      0.64 o
  -3   4  12       53.79       55.27      2.51 o
  -2   4  12      287.24      278.67      5.21 o
  -1   4  12       16.78       14.90      0.70 o
   0   4  12        2.04        1.97      0.39 o
   1   4  12       13.63       10.43      1.30 o
   2   4  12       65.33       59.55      1.84 o
   3   4  12        0.48        0.06      0.59 o
   4   4  12        0.22        1.16      0.85 o
   5   4  12        8.85       12.16      1.35 o
  -7   5  12        0.15       -0.37      0.72 o
  -6   5  12        2.86        3.66      0.66 o
  -5   5  12        8.83        8.10      0.79 o
  -4   5  12        2.94        3.95      0.58 o
  -3   5  12       11.52       11.01      1.25 o
  -2   5  12        2.48        1.71      0.62 o
  -1   5  12        0.94        0.13      0.45 o
   0   5  12       18.04       16.49      0.63 o
   1   5  12        0.69        0.68      0.62 o
   2   5  12       37.76       32.06      1.42 o
   3   5  12        0.10        1.07      0.70 o
   4   5  12        4.18        4.97      1.41 o
  -7   6  12        3.31        4.44      1.14 o
  -6   6  12       14.52       13.63      1.00 o
  -5   6  12        0.22        0.22      0.82 o
  -4   6  12       82.44       79.30      1.96 o
  -3   6  12      167.42      179.23      5.00 o
  -2   6  12       23.35       24.17      1.16 o
  -1   6  12       48.04       49.82      1.25 o
   0   6  12       20.94       19.19      0.78 o
   1   6  12        7.12        6.31      0.85 o
   2   6  12        5.68        5.69      0.80 o
   3   6  12        6.99        7.31      1.50 o
   4   6  12       15.41       21.53      1.69 o
  -6   7  12        4.59        6.86      0.93 o
  -5   7  12        0.00        1.31      0.68 o
  -4   7  12        4.76        3.50      0.92 o
  -3   7  12        1.44        2.25      1.05 o
  -2   7  12        1.00        0.87      0.48 o
  -1   7  12       48.00       51.12      1.66 o
   0   7  12        2.30        2.98      0.51 o
   1   7  12        0.72        0.38      0.42 o
   2   7  12        2.79        2.51      0.82 o
   3   7  12       27.85       31.79      2.47 o
  -5   8  12        4.64        4.79      1.69 o
  -4   8  12       14.31       16.68      1.62 o
  -3   8  12       15.97       18.85      1.35 o
  -2   8  12        1.66        2.53      0.63 o
  -1   8  12        4.72        4.15      0.55 o
   0   8  12       19.12       18.94      0.85 o
   1   8  12        0.04       -0.42      0.42 o
   2   8  12        0.05       -0.66      1.06 o
  -4   9  12        0.27       -1.12      1.12 o
  -3   9  12        3.81        6.09      0.98 o
  -2   9  12        2.29        0.91      0.62 o
  -1   9  12        0.14       -0.11      0.59 o
   0   9  12        7.73        6.31      0.71 o
   1 -15  13        0.80        1.90      1.14 o
   2 -15  13        5.06        6.48      1.43 o
  -1 -14  13        3.74        4.72      1.18 o
   0 -14  13        6.66        4.84      1.23 o
   1 -14  13        4.90        5.10      1.01 o
   2 -14  13        1.63        2.14      1.18 o
   3 -14  13        1.17        0.80      1.10 o
   4 -14  13        0.02       -1.04      1.04 o
  -3 -13  13        0.12        0.24      1.14 o
  -2 -13  13        0.14        0.63      1.41 o
  -1 -13  13        3.06        4.49      1.18 o
   0 -13  13       11.59       17.86      2.55 o
   1 -13  13       16.80       16.05      1.41 o
   2 -13  13       58.83       56.60      4.94 o
   3 -13  13       61.08       60.21      2.68 o
   4 -13  13        0.41        0.34      1.05 o
   5 -13  13        0.29        0.84      1.10 o
  -3 -12  13        0.02        0.04      1.01 o
  -2 -12  13       23.06       16.69      1.55 o
  -1 -12  13        8.61        9.67      1.76 o
   0 -12  13        1.80        2.00      0.81 o
   1 -12  13       47.49       52.03      1.90 o
   2 -12  13       31.51       23.28      2.36 o
   3 -12  13       25.06       32.48      1.93 o
   4 -12  13        3.24        4.49      1.18 o
   5 -12  13        9.16       13.72      1.67 o
   6 -12  13       19.50       21.75      1.87 o
  -4 -11  13        1.46        0.44      0.76 o
  -3 -11  13       10.69        8.43      1.30 o
  -2 -11  13       27.17       26.01      2.38 o
  -1 -11  13       67.98       63.67      3.88 o
   0 -11  13       99.56       84.60      2.34 o
   1 -11  13      193.34      196.21      4.19 o
   2 -11  13       19.06       20.32      1.56 o
   3 -11  13        2.37        2.29      1.00 o
   4 -11  13       18.47       13.52      1.49 o
   5 -11  13       41.58       42.50      1.76 o
   6 -11  13       44.05       45.22      1.89 o
  -5 -10  13       21.84       24.79      3.19 o
  -4 -10  13        2.93        1.59      0.77 o
  -3 -10  13       23.22       25.41      1.29 o
  -2 -10  13        4.78        4.03      2.11 o
  -1 -10  13        0.74        0.82      0.64 o
   0 -10  13       58.36       49.31      1.86 o
   1 -10  13       68.77       83.77      2.27 o
   2 -10  13       15.06       14.08      1.05 o
   3 -10  13      167.57      148.83      6.01 o
   4 -10  13        6.81        7.70      1.15 o
   5 -10  13       10.03        8.61      1.04 o
   6 -10  13        8.67       11.23      1.15 o
  -5  -9  13       13.50       14.31      1.92 o
  -4  -9  13       48.78       54.86      1.83 o
  -3  -9  13       21.92       21.35      1.25 o
  -2  -9  13        6.11        6.14      1.05 o
  -1  -9  13       94.03       91.78      2.87 o
   0  -9  13       20.03       15.32      1.00 o
   1  -9  13      117.82       99.33      2.48 o
   2  -9  13        1.17        0.26      0.57 o
   3  -9  13        0.01        0.70      0.87 o
   4  -9  13       26.20       25.17      1.37 o
   5  -9  13       40.55       49.45      2.23 o
   6  -9  13        0.71        1.04      1.14 o
   7  -9  13        0.02        0.00      1.94 o
  -6  -8  13        1.94        1.62      0.84 o
  -5  -8  13        6.72        7.68      0.94 o
  -4  -8  13       44.25       45.37      1.62 o
  -3  -8  13        9.16       12.10      0.90 o
  -2  -8  13        9.35        6.72      0.75 o
  -1  -8  13       47.75       40.27      1.44 o
   0  -8  13        2.84        6.21      0.88 o
   1  -8  13      231.22      224.76      4.47 o
   2  -8  13        4.76        1.57      0.57 o
   3  -8  13       10.30       13.95      1.29 o
   4  -8  13       54.62       58.16      1.86 o
   5  -8  13      182.89      190.68      4.14 o
   6  -8  13       14.06       14.27      1.37 o
   7  -8  13        2.31        4.47      1.18 o
  -6  -7  13        2.60        1.34      0.73 o
  -5  -7  13        0.01       -0.77      0.84 o
  -4  -7  13       67.79       80.25      2.11 o
  -3  -7  13       26.86       32.61      1.25 o
  -2  -7  13        0.29        1.38      0.64 o
  -1  -7  13        0.18        1.31      0.49 o
   0  -7  13       63.41       61.24      1.76 o
   1  -7  13      393.65      424.65      7.57 o
   2  -7  13      111.52      107.93      2.54 o
   3  -7  13       55.55       48.25      1.35 o
   4  -7  13       42.87       45.29      2.03 o
   5  -7  13       60.64       70.17      4.14 o
   6  -7  13        6.59        4.93      1.12 o
   7  -7  13        4.35        2.93      1.23 o
  -7  -6  13        1.08       -0.05      0.80 o
  -6  -6  13       50.63       54.19      1.85 o
  -5  -6  13       14.94       12.65      0.98 o
  -4  -6  13        2.47        2.07      0.61 o
  -3  -6  13       36.72       36.34      0.99 o
  -2  -6  13       18.65       18.78      0.71 o
  -1  -6  13       58.98       53.82      1.90 o
   0  -6  13       10.53       10.91      0.68 o
   1  -6  13      244.94      242.94      4.05 o
   2  -6  13       25.01       24.49      1.08 o
   3  -6  13       56.62       54.56      1.53 o
   4  -6  13      235.31      229.89      6.04 o
   5  -6  13       30.68       29.53      2.38 o
   6  -6  13        0.21       -0.54      0.93 o
   7  -6  13        1.23        0.24      0.97 o
  -7  -5  13        0.93        0.82      0.76 o
  -6  -5  13       30.32       25.11      1.26 o
  -5  -5  13       47.14       44.97      1.52 o
  -4  -5  13       60.71       62.20      2.53 o
  -3  -5  13       16.85       16.64      0.73 o
  -2  -5  13      307.41      282.29      3.94 o
  -1  -5  13       70.81       68.27      1.56 o
   0  -5  13      181.53      186.78      3.25 o
   1  -5  13       11.83        9.02      0.64 o
   2  -5  13      138.34      133.99      2.58 o
   3  -5  13      171.68      173.10      6.00 o
   4  -5  13      240.06      253.23     13.55 o
   5  -5  13       34.28       38.06      1.87 o
   6  -5  13       38.37       34.77      1.87 o
   7  -5  13        4.34        6.46      1.24 o
  -7  -4  13        0.01       -0.76      0.76 o
  -6  -4  13       29.33       26.67      1.26 o
  -5  -4  13        1.11       -0.27      0.57 o
  -4  -4  13       10.44        9.08      0.62 o
  -3  -4  13        6.85        7.34      0.55 o
  -2  -4  13      129.09      130.84      2.31 o
  -1  -4  13       54.64       55.46      1.58 o
   0  -4  13      104.57      103.77      2.07 o
   1  -4  13      161.61      176.00      3.11 o
   2  -4  13     1391.21     1374.54     19.69 o
   3  -4  13       13.21       12.15      0.66 o
   4  -4  13        0.07       -0.29      0.72 o
   5  -4  13       18.90       19.85      1.32 o
   6  -4  13        4.64        7.14      1.18 o
   7  -4  13        0.48        1.85      1.00 o
  -7  -3  13        3.91        4.55      1.41 o
  -6  -3  13       50.22       46.57      1.54 o
  -5  -3  13       47.69       47.91      1.50 o
  -4  -3  13        5.71        3.99      0.72 o
  -3  -3  13        7.46        9.47      0.57 o
  -2  -3  13       16.18       14.49      0.66 o
  -1  -3  13      214.93      220.57      4.25 o
   0  -3  13       35.37       42.35      1.35 o
   1  -3  13      612.55      539.14      8.15 o
   2  -3  13      675.82      663.87      9.90 o
   3  -3  13       94.79       87.83      1.86 o
   4  -3  13       74.31       75.24      2.02 o
   5  -3  13       20.64       22.70      1.94 o
   6  -3  13       50.66       45.82      3.79 o
   7  -3  13        9.82       12.59      1.50 o
  -7  -2  13        0.19       -0.18      0.88 o
  -6  -2  13        3.93        2.21      0.88 o
  -5  -2  13       34.90       32.07      1.27 o
  -4  -2  13       13.17        9.35      0.61 o
  -3  -2  13      141.68      140.08      2.55 o
  -2  -2  13      128.56      126.04      2.20 o
  -1  -2  13        8.48        8.95      0.67 o
   0  -2  13      153.27      140.40      2.98 o
   1  -2  13       69.69       67.43      2.65 o
   2  -2  13      405.39      395.71      8.58 o
   3  -2  13       35.75       36.03      0.96 o
   4  -2  13       26.58       28.84      1.11 o
   5  -2  13        6.77        6.79      1.00 o
   6  -2  13        6.63        6.87      1.12 o
   7  -2  13       17.99       25.24      1.60 o
  -7  -1  13        1.19        0.77      0.97 o
  -6  -1  13        6.43        6.66      1.41 o
  -5  -1  13       58.11       58.88      1.68 o
  -4  -1  13       26.91       32.52      1.22 o
  -3  -1  13       36.49       37.06      1.24 o
  -2  -1  13      148.92      138.87      3.88 o
  -1  -1  13       68.79       63.11      1.66 o
   0  -1  13       25.52       29.71      1.73 o
   1  -1  13        0.14        0.16      1.14 o
   2  -1  13       40.62       36.27      1.75 o
   3  -1  13        3.54        2.12      0.42 o
   4  -1  13      160.69      154.84      2.51 o
   5  -1  13        0.02       -0.48      0.57 o
   6  -1  13        2.31        1.91      0.61 o
  -7   0  13        5.33        8.09      1.04 o
  -6   0  13       87.71       88.46      2.23 o
  -5   0  13       75.50       67.55      1.86 o
  -4   0  13        5.96        2.82      0.79 o
  -3   0  13        0.59        0.04      0.55 o
  -2   0  13       55.45       50.70      2.05 o
  -1   0  13        3.99        1.09      1.58 o
   0   0  13       67.62       62.18      2.25 o
   1   0  13        6.53        5.17      1.32 o
   2   0  13        3.63        5.39      1.23 o
   3   0  13      253.88      237.23      3.19 o
   4   0  13        0.38       -0.04      0.41 o
   5   0  13       29.06       31.40      1.03 o
   6   0  13        1.67       -0.24      0.66 o
  -7   1  13        4.15        2.99      0.88 o
  -6   1  13        0.49       -0.27      0.61 o
  -5   1  13        1.48        1.93      0.62 o
  -4   1  13        0.28       -0.15      0.42 o
  -3   1  13      200.91      183.71      3.51 o
  -2   1  13        0.45        0.06      0.72 o
  -1   1  13       15.47       17.64      1.25 o
   0   1  13        1.23        3.41      1.09 o
   1   1  13        0.57        2.46      0.75 o
   2   1  13       86.61       70.07      1.63 o
   3   1  13       62.82       47.91      1.09 o
   4   1  13       49.33       44.47      1.15 o
   5   1  13       28.68       26.02      1.06 o
   6   1  13       27.37       32.66      1.44 o
  -7   2  13        1.58        1.74      0.72 o
  -6   2  13       15.84       22.52      1.13 o
  -5   2  13       22.17       18.93      0.98 o
  -4   2  13        1.46        1.37      0.53 o
  -3   2  13        6.42        4.06      0.56 o
  -2   2  13       26.08       24.78      1.85 o
  -1   2  13       56.31       55.42      2.18 o
   0   2  13       93.45      103.88      2.20 o
   1   2  13        1.20        0.67      0.54 o
   2   2  13       38.61       26.75      1.10 o
   3   2  13       14.31       11.70      0.86 o
   4   2  13       69.56       63.43      1.46 o
   5   2  13       14.06       17.95      1.09 o
  -7   3  13        0.01       -0.26      0.64 o
  -6   3  13        6.92        3.90      0.72 o
  -5   3  13        9.00        8.06      0.77 o
  -4   3  13        0.67        0.67      0.57 o
  -3   3  13      184.33      178.96      3.33 o
  -2   3  13        4.88        4.86      1.00 o
  -1   3  13       69.76       68.97      2.58 o
   0   3  13        0.03        0.24      0.31 o
   1   3  13      148.90      129.28      3.16 o
   2   3  13       58.90       56.49      1.56 o
   3   3  13        6.09        3.53      0.75 o
   4   3  13       10.86       11.23      0.85 o
   5   3  13        0.03        0.25      1.85 o
  -7   4  13        0.05       -0.67      0.72 o
  -6   4  13        0.91        1.08      0.64 o
  -5   4  13       40.95       47.50      1.54 o
  -4   4  13       22.81       20.00      0.97 o
  -3   4  13        4.03        3.96      1.00 o
  -2   4  13       58.21       60.62      2.55 o
  -1   4  13        2.63        3.68      0.51 o
   0   4  13      138.45      118.84      2.30 o
   1   4  13       35.75       32.88      1.53 o
   2   4  13       30.28       27.40      1.31 o
   3   4  13        0.01       -0.07      0.64 o
   4   4  13        0.27       -0.55      0.85 o
  -6   5  13        8.56        9.10      0.88 o
  -5   5  13       78.95       80.17      2.03 o
  -4   5  13       35.35       34.26      1.24 o
  -3   5  13       87.12       91.51      3.12 o
  -2   5  13        9.39        9.69      1.18 o
  -1   5  13        0.24       -0.33      0.42 o
   0   5  13        1.75        2.88      0.44 o
   1   5  13      116.75      110.92      3.74 o
   2   5  13       12.23       14.73      1.08 o
   3   5  13        2.32        4.81      0.85 o
   4   5  13       16.49       21.24      1.60 o
  -6   6  13        0.35        0.53      0.66 o
  -5   6  13      140.00      149.84      3.17 o
  -4   6  13        2.77        3.21      0.48 o
  -3   6  13       47.48       46.00      2.24 o
  -2   6  13        0.45        1.13      0.80 o
  -1   6  13       18.98       20.71      0.96 o
   0   6  13       28.62       26.17      1.02 o
   1   6  13        2.67        3.09      1.50 o
   2   6  13       20.21       24.20      1.80 o
   3   6  13       58.93       65.57      4.23 o
  -5   7  13       37.18       37.65      1.90 o
  -4   7  13       21.50       21.30      1.68 o
  -3   7  13       14.61       13.18      1.43 o
  -2   7  13        0.12        0.21      0.74 o
  -1   7  13        7.12        6.05      0.70 o
   0   7  13        8.98        9.50      0.69 o
   1   7  13        5.11        6.94      0.62 o
   2   7  13        8.22        7.11      1.40 o
  -4   8  13        0.03       -0.25      1.05 o
  -3   8  13        0.10        0.14      1.05 o
  -2   8  13       15.28       14.92      0.94 o
  -1   8  13        4.98        3.94      0.70 o
   0   8  13        4.30        4.74      1.20 o
   1   8  13       20.16       25.93      1.15 o
  -3   9  13        0.06        0.92      0.88 o
  -2   9  13        5.63        6.80      1.14 o
  -1   9  13        2.13        1.23      0.95 o
  -1 -14  14        0.84        0.00      1.06 o
   0 -14  14       11.98       13.66      2.20 o
   1 -14  14       16.02       18.27      1.35 o
   2 -14  14       39.11       43.14      2.30 o
   3 -14  14        0.26        3.57      1.23 o
  -2 -13  14        2.36        2.74      1.05 o
  -1 -13  14        5.77        9.14      1.37 o
   0 -13  14        0.82        0.56      0.97 o
   1 -13  14       15.59       15.17      1.20 o
   2 -13  14        0.63        0.62      1.12 o
   3 -13  14        8.73        9.40      1.67 o
   4 -13  14        0.11       -0.92      1.01 o
  -3 -12  14        0.01        0.48      1.05 o
  -2 -12  14        0.11       -0.97      0.97 o
  -1 -12  14        5.28        4.14      1.25 o
   0 -12  14        3.80        3.77      0.88 o
   1 -12  14        0.03       -0.71      0.71 o
   2 -12  14        1.30        6.54      1.18 o
   3 -12  14        0.27        0.75      0.97 o
   4 -12  14      120.34      108.16      3.68 o
   5 -12  14       37.27       30.95      2.12 o
  -4 -11  14        0.01       -0.42      0.76 o
  -3 -11  14        8.70        8.92      2.47 o
  -2 -11  14        3.52        5.62      1.18 o
  -1 -11  14        1.94        0.54      0.93 o
   0 -11  14      111.29      101.98      3.80 o
   1 -11  14       26.59       26.62      1.39 o
   2 -11  14      102.20      101.45      2.72 o
   3 -11  14        6.11        9.93      1.30 o
   4 -11  14        8.23       12.23      1.43 o
   5 -11  14        4.86        2.77      1.32 o
   6 -11  14       32.71       36.62      3.52 o
  -5 -10  14        0.46       -0.73      0.76 o
  -4 -10  14        0.01       -0.28      0.73 o
  -3 -10  14        3.76        6.14      2.11 o
  -2 -10  14        4.05        6.32      1.14 o
  -1 -10  14       30.02       37.31      1.57 o
   0 -10  14       22.26       19.98      1.22 o
   1 -10  14       10.10        9.82      0.95 o
   2 -10  14       56.60       44.82      1.69 o
   3 -10  14      195.63      179.85      7.07 o
   4 -10  14        7.03        8.80      1.30 o
   5 -10  14       23.59       19.43      1.74 o
   6 -10  14        3.02        4.10      2.02 o
  -5  -9  14        6.33        7.58      0.99 o
  -4  -9  14       10.64       10.57      0.99 o
  -3  -9  14       27.47       29.00      1.34 o
  -2  -9  14        0.01       -0.30      1.85 o
  -1  -9  14        1.94        2.91      0.68 o
   0  -9  14        2.02        0.23      0.77 o
   1  -9  14        3.47        1.94      0.61 o
   2  -9  14       39.05       24.73      1.25 o
   3  -9  14        2.80        1.67      1.00 o
   4  -9  14      121.27      125.23      4.33 o
   5  -9  14       62.68       64.58      2.73 o
   6  -9  14       10.83        4.75      1.76 o
  -6  -8  14        0.00       -0.48      0.73 o
  -5  -8  14        0.53       -0.51      0.73 o
  -4  -8  14        2.02        0.62      0.72 o
  -3  -8  14        3.15        2.64      0.79 o
  -2  -8  14       14.87       16.72      1.37 o
  -1  -8  14       62.52       72.61      2.06 o
   0  -8  14      229.39      212.53      5.09 o
   1  -8  14        2.96        2.91      0.64 o
   2  -8  14        4.30        5.53      0.77 o
   3  -8  14        6.12        2.35      1.76 o
   4  -8  14      283.29      255.89      9.04 o
   5  -8  14       58.36       43.72      3.17 o
   6  -8  14        4.94        0.53      1.41 o
  -6  -7  14        2.26        3.01      0.84 o
  -5  -7  14        3.64        4.62      1.01 o
  -4  -7  14       18.49       18.47      1.10 o
  -3  -7  14        2.67        2.74      0.61 o
  -2  -7  14       29.31       28.70      1.07 o
  -1  -7  14      187.77      185.20      3.31 o
   0  -7  14        9.45       11.28      1.04 o
   1  -7  14       46.17       41.85      1.64 o
   2  -7  14       29.01       25.59      3.17 o
   3  -7  14        3.36        6.03      0.77 o
   4  -7  14        5.49        6.46      1.14 o
   5  -7  14        0.96        1.76      1.58 o
   6  -7  14        3.02        4.23      1.58 o
   7  -7  14        1.17        0.35      1.58 o
  -6  -6  14        9.41        9.43      0.98 o
  -5  -6  14       24.47       22.66      1.94 o
  -4  -6  14        1.80        1.02      0.61 o
  -3  -6  14       22.96       29.74      0.92 o
  -2  -6  14       33.81       39.38      1.25 o
  -1  -6  14        8.17        6.79      0.65 o
   0  -6  14        7.97        7.90      0.66 o
   1  -6  14       71.22       70.23      1.70 o
   2  -6  14      132.17      123.18      2.82 o
   3  -6  14      568.69      559.48      9.82 o
   4  -6  14      203.92      206.18      5.93 o
   5  -6  14        0.55        1.94      1.41 o
   6  -6  14       28.66       36.99      2.99 o
   7  -6  14        2.17        4.05      1.58 o
  -7  -5  14        0.00       -0.73      0.73 o
  -6  -5  14        0.04       -0.83      0.83 o
  -5  -5  14        3.30        1.23      0.62 o
  -4  -5  14       11.21       15.24      1.18 o
  -3  -5  14       35.20       44.76      1.23 o
  -2  -5  14        7.10        8.98      0.67 o
  -1  -5  14      145.19      144.26      2.69 o
   0  -5  14        2.81        2.66      0.50 o
   1  -5  14      319.36      308.96      5.01 o
   2  -5  14      399.25      377.41      6.02 o
   3  -5  14      968.55      955.37     16.06 o
   4  -5  14       79.70       81.14      4.06 o
   5  -5  14        6.47        4.05      1.41 o
   6  -5  14        9.89       14.62      1.94 o
   7  -5  14        6.95        7.40      1.94 o
  -7  -4  14        0.35        0.37      0.91 o
  -6  -4  14        9.85       14.30      1.05 o
  -5  -4  14       28.87       32.09      1.29 o
  -4  -4  14       28.50       26.59      1.02 o
  -3  -4  14        8.77        8.49      1.31 o
  -2  -4  14      385.00      362.45      6.55 o
  -1  -4  14       17.84       18.05      1.05 o
   0  -4  14       50.17       52.94      1.41 o
   1  -4  14     1055.62     1014.57     14.73 o
   2  -4  14        0.88        1.01      0.58 o
   3  -4  14       71.23       68.85      2.57 o
   4  -4  14        1.40        0.35      1.23 o
   5  -4  14        1.67        1.76      1.23 o
   6  -4  14       58.87       58.35      3.35 o
  -7  -3  14        2.52        1.69      0.88 o
  -6  -3  14        6.52        4.06      0.88 o
  -5  -3  14       28.33       29.87      1.67 o
  -4  -3  14       19.17       19.83      0.87 o
  -3  -3  14        4.66        5.86      0.56 o
  -2  -3  14      309.16      296.25      5.51 o
  -1  -3  14      395.31      407.17      7.28 o
   0  -3  14       47.57       48.80      1.55 o
   1  -3  14      493.15      495.38      7.57 o
   2  -3  14        1.72        2.10      0.58 o
   3  -3  14        0.35       -0.54      0.54 o
   4  -3  14        0.86       -1.17      1.67 o
   5  -3  14        0.12        2.46      1.23 o
   6  -3  14        3.29        4.23      1.41 o
  -7  -2  14        5.01        4.82      1.01 o
  -6  -2  14        1.25        1.13      1.14 o
  -5  -2  14        0.41       -0.53      0.53 o
  -4  -2  14       25.66       27.28      1.13 o
  -3  -2  14       77.46       72.62      1.86 o
  -2  -2  14       46.02       51.32      1.61 o
  -1  -2  14       44.25       42.16      1.96 o
   0  -2  14      120.17      123.24      2.93 o
   1  -2  14       99.22      102.41      4.46 o
   2  -2  14      228.84      208.61      5.21 o
   3  -2  14        5.35        3.77      0.67 o
   4  -2  14        3.92        4.49      0.80 o
   5  -2  14       25.00       24.48      2.29 o
   6  -2  14        2.28        6.34      1.41 o
  -7  -1  14        0.81        0.70      1.58 o
  -6  -1  14        3.25        1.84      0.85 o
  -5  -1  14        1.62        1.30      0.61 o
  -4  -1  14        8.78       12.19      0.84 o
  -3  -1  14      242.53      236.86      4.33 o
  -2  -1  14      653.69      646.56     14.00 o
  -1  -1  14       67.29       70.10      2.55 o
   0  -1  14       20.48       18.68      1.37 o
   1  -1  14        6.56        5.38      0.97 o
   2  -1  14        0.72       -0.54      0.54 o
   3  -1  14        0.05       -0.31      0.57 o
   4  -1  14       41.58       43.15      1.62 o
   5  -1  14       14.03       14.62      1.76 o
   6  -1  14        5.00        5.46      1.00 o
  -7   0  14        0.49        2.50      0.88 o
  -6   0  14        1.40        0.05      0.61 o
  -5   0  14        0.72       -0.29      0.59 o
  -4   0  14        0.17       -0.33      0.51 o
  -3   0  14       14.63       16.98      0.94 o
  -2   0  14      479.20      458.30     10.70 o
  -1   0  14       44.85       47.16      2.05 o
   0   0  14        2.25        2.45      0.80 o
   1   0  14        2.88        2.75      0.88 o
   2   0  14       24.30       22.39      1.94 o
   3   0  14       25.21       19.61      1.15 o
   4   0  14        4.91        7.24      0.74 o
   5   0  14       17.11       11.56      0.96 o
   6   0  14        0.96       -0.35      1.06 o
  -7   1  14        0.82        2.19      1.50 o
  -6   1  14        0.06       -0.58      0.58 o
  -5   1  14       15.28       15.87      1.00 o
  -4   1  14        0.20       -0.51      0.51 o
  -3   1  14        5.86        3.74      0.90 o
  -2   1  14       81.11       77.45      2.74 o
  -1   1  14       10.46       10.72      3.43 o
   0   1  14        0.73        0.25      0.32 o
   1   1  14       58.73       47.65      2.05 o
   2   1  14      337.56      281.45      5.60 o
   3   1  14       72.12       69.40      1.85 o
   4   1  14        6.37        7.46      0.69 o
   5   1  14        3.98        6.58      0.69 o
  -7   2  14        0.68       -0.32      0.64 o
  -6   2  14        3.35        2.06      0.64 o
  -5   2  14        0.21       -0.53      0.53 o
  -4   2  14        0.14        0.50      0.78 o
  -3   2  14       75.37       75.33      1.68 o
  -2   2  14       66.55       66.29      2.55 o
  -1   2  14       38.66       42.80      2.05 o
   0   2  14       96.05       81.10      2.10 o
   1   2  14       42.86       29.40      1.52 o
   2   2  14        0.00        0.80      0.74 o
   3   2  14       90.67       83.87      2.11 o
   4   2  14       28.11       23.65      1.18 o
   5   2  14        2.57        3.41      1.76 o
  -7   3  14        0.49        0.97      0.75 o
  -6   3  14        2.10        2.03      0.68 o
  -5   3  14        0.29       -0.77      0.77 o
  -4   3  14        4.71        2.71      0.59 o
  -3   3  14       56.94       60.66      2.49 o
  -2   3  14      151.18      150.97      4.31 o
  -1   3  14       42.43       36.27      1.93 o
   0   3  14        4.83        4.71      0.71 o
   1   3  14       12.49       12.16      1.05 o
   2   3  14       20.25       19.69      1.28 o
   3   3  14        0.45       -0.08      0.74 o
   4   3  14        1.37        1.50      0.64 o
  -6   4  14        5.82        9.28      0.92 o
  -5   4  14        0.08       -0.70      1.24 o
  -4   4  14        1.39        0.59      0.77 o
  -3   4  14        1.74        3.72      1.76 o
  -2   4  14        1.01        0.45      0.93 o
  -1   4  14        6.15        9.25      0.71 o
   0   4  14       29.62       29.28      1.02 o
   1   4  14       20.16       15.39      1.18 o
   2   4  14       19.80       17.94      1.21 o
   3   4  14       20.21       25.72      2.55 o
   4   4  14       21.44       24.66      2.82 o
  -6   5  14        0.00        1.37      0.75 o
  -5   5  14        0.35       -0.18      0.79 o
  -4   5  14        1.05        0.29      0.93 o
  -3   5  14        8.61       10.77      1.25 o
  -2   5  14        1.58        1.93      1.05 o
  -1   5  14        3.20        2.90      0.61 o
   0   5  14       14.48       14.19      0.79 o
   1   5  14        0.47        0.36      0.76 o
   2   5  14        0.01       -0.38      0.74 o
   3   5  14        2.32        2.84      2.02 o
  -5   6  14       14.24       15.48      0.98 o
  -4   6  14        0.69        0.17      0.97 o
  -3   6  14        0.59       -0.42      0.97 o
  -2   6  14       10.67        9.45      1.30 o
  -1   6  14        0.01       -0.52      0.52 o
   0   6  14        6.24        6.47      0.65 o
   1   6  14        3.73        4.11      1.02 o
   2   6  14       55.65       76.24      3.23 o
  -5   7  14       33.40       37.35      2.37 o
  -4   7  14        8.42        8.56      1.35 o
  -3   7  14        2.23        2.98      1.18 o
  -2   7  14        0.71       -0.18      0.81 o
  -1   7  14        0.12        0.17      0.58 o
   0   7  14        1.49        3.89      0.64 o
   1   7  14        3.24        4.54      0.74 o
  -3   8  14        0.00        0.59      1.10 o
  -2   8  14        0.05       -0.42      0.84 o
  -1   8  14        0.46       -0.56      0.56 o
   0 -14  15        0.27        0.70      1.12 o
   1 -14  15       22.75       25.36      1.53 o
   2 -14  15        1.48        0.86      1.10 o
   3 -14  15       10.11        8.66      1.48 o
  -2 -13  15        2.66        1.77      1.05 o
  -1 -13  15        1.77        2.15      1.10 o
   0 -13  15       14.49       11.41      1.49 o
   1 -13  15        6.47        9.03      1.11 o
   2 -13  15        0.81        1.90      1.05 o
   3 -13  15        4.37        6.21      1.24 o
   4 -13  15        1.49        1.58      1.12 o
  -3 -12  15        7.78        8.46      1.43 o
  -2 -12  15        8.73       10.26      1.43 o
  -1 -12  15       11.02       11.74      1.76 o
   0 -12  15        0.00        1.23      0.81 o
   1 -12  15        0.22        1.01      0.74 o
   2 -12  15        9.93       12.05      1.58 o
   3 -12  15        7.79        6.06      1.25 o
   4 -12  15       13.04       12.25      1.49 o
   5 -12  15       27.87       31.79      2.18 o
  -4 -11  15       11.28       11.63      1.19 o
  -3 -11  15        5.11        3.27      1.23 o
  -2 -11  15       14.90       13.07      1.85 o
  -1 -11  15      123.06      122.79      7.59 o
   0 -11  15       77.43       85.97      2.44 o
   1 -11  15       18.06       16.81      1.22 o
   2 -11  15        4.48        3.60      0.84 o
   3 -11  15       14.04       14.52      1.49 o
   4 -11  15       12.85       11.28      1.49 o
   5 -11  15       11.78        8.81      1.37 o
  -4 -10  15       20.45       20.03      1.25 o
  -3 -10  15        1.64        2.21      1.58 o
  -2 -10  15        2.94        2.90      1.10 o
  -1 -10  15       30.02       32.55      1.54 o
   0 -10  15       65.57       63.37      2.03 o
   1 -10  15       25.21       23.16      1.29 o
   2 -10  15       19.06       14.67      1.08 o
   3 -10  15        6.56        7.78      1.25 o
   4 -10  15        0.71        2.32      1.05 o
   5 -10  15       11.06       10.46      1.43 o
   6 -10  15        1.56        0.18      1.58 o
  -5  -9  15        0.74        0.17      0.76 o
  -4  -9  15        1.78        1.19      0.76 o
  -3  -9  15       26.95       25.13      1.78 o
  -2  -9  15       10.93       13.42      1.85 o
  -1  -9  15        8.71        8.24      1.03 o
   0  -9  15        2.02        3.00      0.74 o
   1  -9  15        7.94        3.67      0.71 o
   2  -9  15        8.14       11.05      2.15 o
   3  -9  15        0.33        1.58      1.00 o
   4  -9  15        0.45        1.06      1.00 o
   5  -9  15       72.40       66.47      2.87 o
   6  -9  15        0.93        2.29      1.58 o
  -5  -8  15        0.33       -0.38      0.72 o
  -4  -8  15        8.49       10.32      0.98 o
  -3  -8  15        0.71        0.45      0.66 o
  -2  -8  15       13.21       12.58      0.99 o
  -1  -8  15      245.14      247.93      5.85 o
   0  -8  15       34.02       33.01      1.42 o
   1  -8  15       11.52       11.51      0.92 o
   2  -8  15        8.45        5.69      0.77 o
   3  -8  15       13.76       12.04      1.25 o
   4  -8  15        0.05       -0.80      0.80 o
   5  -8  15       13.59       13.63      1.43 o
   6  -8  15        2.86        4.40      1.76 o
  -6  -7  15        0.61       -0.73      0.88 o
  -5  -7  15        3.93        2.72      0.79 o
  -4  -7  15       19.87       15.83      1.06 o
  -3  -7  15       28.34       27.91      1.35 o
  -2  -7  15       25.58       24.59      1.07 o
  -1  -7  15      130.11      142.07      2.80 o
   0  -7  15       91.70       88.84      2.05 o
   1  -7  15       42.80       41.01      1.53 o
   2  -7  15        1.01        1.66      0.67 o
   3  -7  15       11.25       11.47      0.93 o
   4  -7  15        0.04       -0.11      0.80 o
   5  -7  15        0.49        0.00      1.23 o
   6  -7  15        3.48        3.70      1.58 o
  -6  -6  15        7.72        6.23      0.88 o
  -5  -6  15       39.77       35.98      1.46 o
  -4  -6  15        0.70       -0.62      0.72 o
  -3  -6  15        0.03        1.35      0.45 o
  -2  -6  15       20.91       25.65      1.22 o
  -1  -6  15       51.21       43.78      1.37 o
   0  -6  15        8.25        6.37      0.72 o
   1  -6  15      221.76      211.86      3.76 o
   2  -6  15      109.27      103.96      2.75 o
   3  -6  15        2.53        2.83      0.71 o
   4  -6  15        0.00        1.06      0.87 o
   5  -6  15       14.59       15.50      1.94 o
   6  -6  15       16.97       18.49      2.29 o
  -6  -5  15       12.42        9.47      0.96 o
  -5  -5  15        0.40       -0.31      0.62 o
  -4  -5  15       54.05       54.48      1.69 o
  -3  -5  15       12.23       14.01      0.76 o
  -2  -5  15      322.18      295.06      4.85 o
  -1  -5  15      266.76      261.63      4.40 o
   0  -5  15      122.18      123.34      2.47 o
   1  -5  15      212.17      212.97      3.78 o
   2  -5  15      424.96      417.79      6.62 o
   3  -5  15        4.75        4.76      0.74 o
   4  -5  15       20.66       17.79      2.11 o
   5  -5  15        4.12        3.52      1.41 o
   6  -5  15        0.07        2.64      1.58 o
  -6  -4  15        0.94        0.28      0.88 o
  -5  -4  15        7.28        6.95      1.04 o
  -4  -4  15        2.41        3.40      0.56 o
  -3  -4  15        1.10        1.00      0.66 o
  -2  -4  15        0.52        0.39      0.80 o
  -1  -4  15      673.16      665.44     11.43 o
   0  -4  15      642.07      656.94      9.84 o
   1  -4  15       38.42       38.52      2.26 o
   2  -4  15        2.81        1.64      0.64 o
   3  -4  15       12.11       11.48      0.96 o
   4  -4  15       18.51       15.85      1.94 o
   5  -4  15        0.71        3.70      1.41 o
   6  -4  15        3.61        4.93      1.41 o
  -7  -3  15        2.23        3.02      1.32 o
  -6  -3  15        2.04       -0.30      0.77 o
  -5  -3  15       25.19       26.61      1.47 o
  -4  -3  15       14.96       13.75      0.87 o
  -3  -3  15       44.16       43.73      1.50 o
  -2  -3  15        0.55        0.60      1.23 o
  -1  -3  15      449.68      439.71      7.86 o
   0  -3  15      609.00      600.41     11.64 o
   1  -3  15        1.99       -0.23      0.50 o
   2  -3  15        0.54        0.59      0.55 o
   3  -3  15        0.56        0.93      0.64 o
   4  -3  15        9.13        8.40      0.87 o
   5  -3  15        1.86        0.35      1.06 o
   6  -3  15       17.96       20.25      2.29 o
  -7  -2  15        0.17        0.31      0.91 o
  -6  -2  15        0.02       -0.47      1.41 o
  -5  -2  15        1.12        0.47      0.61 o
  -4  -2  15        0.54        0.62      0.54 o
  -3  -2  15        2.54        3.53      0.58 o
  -2  -2  15      395.00      391.17      9.05 o
  -1  -2  15       58.12       57.56      3.09 o
   0  -2  15       57.76       64.54      2.25 o
   1  -2  15      207.01      188.67      4.22 o
   2  -2  15        0.99        0.48      0.80 o
   3  -2  15        5.09        5.26      0.80 o
   4  -2  15        1.24        1.40      0.83 o
   5  -2  15       19.34       21.49      2.11 o
   6  -2  15        6.74        6.87      1.58 o
  -7  -1  15        3.48        2.95      1.23 o
  -6  -1  15        0.10       -0.75      0.75 o
  -5  -1  15        3.40        2.59      0.82 o
  -4  -1  15       13.21       12.11      0.97 o
  -3  -1  15        3.50        1.68      0.56 o
  -2  -1  15        4.16        3.35      1.00 o
  -1  -1  15      216.30      216.97      5.57 o
   0  -1  15       13.70       12.56      1.32 o
   1  -1  15        3.78        1.96      0.80 o
   2  -1  15       14.66       12.05      0.95 o
   3  -1  15        3.89        2.17      0.70 o
   4  -1  15        0.63        1.48      0.70 o
   5  -1  15       14.15       15.32      1.94 o
  -7   0  15       10.63       11.92      1.30 o
  -6   0  15        5.92        2.93      0.68 o
  -5   0  15       13.72       14.11      0.98 o
  -4   0  15        1.98        2.94      0.66 o
  -3   0  15       31.70       25.40      0.99 o
  -2   0  15       13.44       12.87      1.25 o
  -1   0  15       24.49       22.36      2.38 o
   0   0  15       32.83       31.39      1.74 o
   1   0  15        3.86        3.27      0.87 o
   2   0  15        6.44        4.31      1.00 o
   3   0  15        1.86        2.47      0.70 o
   4   0  15       19.19       21.94      1.73 o
   5   0  15        2.22        1.76      0.72 o
  -7   1  15        3.89        2.97      1.01 o
  -6   1  15        1.21        1.84      0.65 o
  -5   1  15        4.12        1.77      0.66 o
  -4   1  15        5.70        6.74      0.69 o
  -3   1  15        0.10       -0.80      0.80 o
  -2   1  15        6.25        4.74      1.05 o
  -1   1  15        0.81        0.35      1.14 o
   0   1  15       80.91       59.32      2.37 o
   1   1  15      498.95      424.46      9.76 o
   2   1  15       66.35       62.87      2.62 o
   3   1  15        7.51        5.14      0.71 o
   4   1  15        2.46        3.35      0.68 o
   5   1  15        0.11        0.80      0.97 o
  -6   2  15        1.01        0.73      0.68 o
  -5   2  15        1.83        1.36      0.88 o
  -4   2  15        2.05        2.45      0.56 o
  -3   2  15       45.16       39.04      1.99 o
  -2   2  15       21.44       22.02      1.76 o
  -1   2  15      100.58       94.18      3.24 o
   0   2  15       28.02       20.20      0.86 o
   1   2  15       36.33       37.02      1.99 o
   2   2  15       63.45       55.21      2.00 o
   3   2  15        2.36        1.35      0.65 o
   4   2  15       21.22       26.36      1.29 o
  -6   3  15        0.42       -0.40      1.03 o
  -5   3  15       14.09       12.08      0.90 o
  -4   3  15        0.34        0.37      0.45 o
  -3   3  15       12.65       10.29      1.30 o
  -2   3  15       30.14       26.93      1.80 o
  -1   3  15       22.49       20.49      1.55 o
   0   3  15       38.35       40.99      1.65 o
   1   3  15        1.03        0.14      0.77 o
   2   3  15        2.19        3.06      0.87 o
   3   3  15        0.06        0.01      0.76 o
   4   3  15        1.82        2.32      0.78 o
  -6   4  15        0.34       -0.45      0.70 o
  -5   4  15       11.38        9.53      1.21 o
  -4   4  15        5.61        6.96      1.18 o
  -3   4  15        9.32        9.15      1.76 o
  -2   4  15       18.24       15.50      1.49 o
  -1   4  15        0.56        0.34      0.93 o
   0   4  15       17.05       16.14      1.53 o
   1   4  15       16.13       13.08      1.15 o
   2   4  15        0.39       -0.76      0.76 o
   3   4  15        1.62        3.08      0.90 o
  -5   5  15        8.91        9.22      0.76 o
  -4   5  15       11.61       10.54      1.49 o
  -3   5  15       26.03       28.51      1.93 o
  -2   5  15        0.00       -0.87      0.87 o
  -1   5  15        6.66        7.52      0.81 o
   0   5  15        2.77        4.29      0.56 o
   1   5  15        0.48        0.29      0.90 o
   2   5  15        1.08        0.85      0.88 o
  -5   6  15       14.32       15.85      2.29 o
  -4   6  15        0.70       -0.61      0.97 o
  -3   6  15        0.26        0.46      1.05 o
  -2   6  15        8.05        7.96      1.30 o
  -1   6  15        0.21        0.70      0.55 o
   0   6  15       32.94       38.25      1.27 o
   1   6  15       89.36      114.29      3.70 o
  -3   7  15        2.76        2.20      1.12 o
  -2   7  15        0.22       -0.44      1.00 o
  -1   7  15        0.59        0.50      0.63 o
   0   7  15        7.35        5.46      0.79 o
  -1 -13  16       11.39       13.93      1.60 o
   0 -13  16       15.38       12.39      1.49 o
   1 -13  16        1.59        0.26      1.10 o
   2 -13  16        0.01       -0.09      1.00 o
   3 -13  16        1.92        0.26      0.97 o
  -2 -12  16        0.38        0.62      1.05 o
  -1 -12  16        5.11        3.82      1.18 o
   0 -12  16       23.33       32.30      3.05 o
   1 -12  16        0.59       -0.26      0.77 o
   2 -12  16       50.98       46.15      5.29 o
   3 -12  16       67.42       57.31      2.74 o
   4 -12  16       27.19       34.90      2.30 o
  -3 -11  16        4.62        2.77      1.41 o
  -2 -11  16        9.84        9.08      1.35 o
  -1 -11  16        8.14        8.75      1.30 o
   0 -11  16      129.98      128.61      3.77 o
   1 -11  16       14.29       10.64      1.02 o
   2 -11  16        2.92        1.48      0.93 o
   3 -11  16        0.85        1.58      1.12 o
   4 -11  16       15.64       17.15      2.38 o
   5 -11  16       10.66       10.35      1.50 o
  -4 -10  16        6.46        6.65      0.96 o
  -3 -10  16        2.90        5.21      1.23 o
  -2 -10  16       31.97       31.94      1.98 o
  -1 -10  16        0.67        0.95      0.76 o
   0 -10  16       74.48       59.20      3.01 o
   1 -10  16       43.00       42.81      1.69 o
   2 -10  16        9.31        8.04      0.98 o
   3 -10  16        0.49        0.41      0.97 o
   4 -10  16        0.42        0.53      1.00 o
   5 -10  16       16.94       22.42      1.80 o
  -4  -9  16        7.47        8.87      1.47 o
  -3  -9  16       15.39       18.66      1.68 o
  -2  -9  16       66.89       67.78      2.73 o
  -1  -9  16       31.46       32.03      1.71 o
   0  -9  16        5.43        6.91      0.88 o
   1  -9  16       24.15       29.24      1.39 o
   2  -9  16        9.42       13.33      1.05 o
   3  -9  16      105.04      117.03      5.91 o
   4  -9  16       14.49       13.57      1.58 o
   5  -9  16        2.44        2.91      1.12 o
  -5  -8  16        1.27        0.41      1.19 o
  -4  -8  16       18.60       22.68      1.23 o
  -3  -8  16        4.19        4.21      1.06 o
  -2  -8  16        5.86        6.72      1.09 o
  -1  -8  16      113.94      109.98      2.74 o
   0  -8  16        3.05        3.56      0.74 o
   1  -8  16        1.38        0.52      0.64 o
   2  -8  16       14.44       13.87      1.05 o
   3  -8  16       15.41       16.02      1.49 o
   4  -8  16        4.75        5.18      1.12 o
   5  -8  16        0.03        0.83      1.14 o
   6  -8  16       22.27       14.62      2.29 o
  -5  -7  16        1.32       -0.59      0.66 o
  -4  -7  16        1.54        1.43      0.72 o
  -3  -7  16        5.77        6.09      1.10 o
  -2  -7  16       68.69       68.91      1.77 o
  -1  -7  16        0.00       -0.41      0.61 o
   0  -7  16        0.44       -0.63      0.66 o
   1  -7  16       56.39       56.40      1.83 o
   2  -7  16       35.23       34.83      1.59 o
   3  -7  16       32.92       24.85      1.62 o
   4  -7  16        0.02       -0.80      0.80 o
   5  -7  16       17.42       22.72      2.47 o
   6  -7  16       26.62       36.64      3.17 o
  -6  -6  16        0.01       -0.61      0.74 o
  -5  -6  16        0.07       -0.39      0.65 o
  -4  -6  16        0.94       -0.16      0.61 o
  -3  -6  16       62.17       56.39      1.34 o
  -2  -6  16        2.26        3.64      0.68 o
  -1  -6  16       78.89       86.50      2.07 o
   0  -6  16       87.57       92.29      2.90 o
   1  -6  16      384.95      357.27      5.81 o
   2  -6  16      222.92      227.10      4.05 o
   3  -6  16       18.05       16.72      2.03 o
   4  -6  16       35.11       42.64      3.00 o
   5  -6  16       10.70       10.04      1.76 o
   6  -6  16        4.55        8.63      1.94 o
  -6  -5  16        1.13        0.40      1.58 o
  -5  -5  16        1.73        0.35      0.79 o
  -4  -5  16       10.77       13.51      0.98 o
  -3  -5  16        0.42       -0.23      0.53 o
  -2  -5  16      416.84      434.22      6.84 o
  -1  -5  16      475.82      458.60      7.18 o
   0  -5  16      117.00      112.45      2.42 o
   1  -5  16      582.07      589.14      9.01 o
   2  -5  16        5.25        2.75      0.66 o
   3  -5  16       14.14       12.68      0.87 o
   4  -5  16       58.01       65.58      3.70 o
   5  -5  16       23.11       25.89      2.47 o
   6  -5  16        7.44       12.15      1.94 o
  -6  -4  16        2.44        1.87      0.91 o
  -5  -4  16        1.49        4.16      0.91 o
  -4  -4  16        4.41        2.83      0.75 o
  -3  -4  16       54.72       54.27      1.67 o
  -2  -4  16      167.76      173.58      4.12 o
  -1  -4  16      523.86      551.28      9.72 o
   0  -4  16       69.58       69.09      1.76 o
   1  -4  16        1.13        1.76      0.62 o
   2  -4  16      160.75      151.99      3.32 o
   3  -4  16       52.35       47.26      2.21 o
   4  -4  16       78.32       70.01      3.70 o
   5  -4  16       29.71       35.76      2.82 o
   6  -4  16       18.33       28.00      2.64 o
  -6  -3  16        2.08        0.68      0.91 o
  -5  -3  16        0.57        1.53      2.29 o
  -4  -3  16       15.37       15.02      1.00 o
  -3  -3  16      221.29      222.99      4.24 o
  -2  -3  16      182.98      189.08      5.13 o
  -1  -3  16      162.22      150.04      5.57 o
   0  -3  16       43.86       42.53      2.09 o
   1  -3  16        6.34        6.86      0.72 o
   2  -3  16      203.27      164.01      3.71 o
   3  -3  16       13.49       12.96      1.01 o
   4  -3  16       18.37       22.98      1.68 o
   5  -3  16        7.61       12.50      1.76 o
  -6  -2  16        2.75        1.87      0.88 o
  -5  -2  16       12.95       15.59      1.02 o
  -4  -2  16        1.73        1.93      0.75 o
  -3  -2  16        2.15        3.05      2.20 o
  -2  -2  16      219.87      222.99      6.64 o
  -1  -2  16        5.35        1.94      1.50 o
   0  -2  16       23.67       25.56      1.67 o
   1  -2  16        4.08        3.91      1.32 o
   2  -2  16        0.05       -0.41      0.61 o
   3  -2  16       14.99       17.66      1.15 o
   4  -2  16        0.55        2.19      0.97 o
   5  -2  16       12.35       14.09      1.94 o
  -6  -1  16        0.08       -0.73      0.77 o
  -5  -1  16        7.69        6.98      0.79 o
  -4  -1  16        5.95        8.75      0.81 o
  -3  -1  16       16.18       13.31      1.37 o
  -2  -1  16       26.87       24.15      1.68 o
  -1  -1  16       17.88       14.15      1.25 o
   0  -1  16       25.89       23.22      1.55 o
   1  -1  16       54.14       42.85      2.12 o
   2  -1  16       56.96       52.09      1.80 o
   3  -1  16       56.53       57.94      1.97 o
   4  -1  16       16.96       17.52      1.18 o
   5  -1  16        6.63        8.80      1.76 o
  -6   0  16        2.03        1.64      0.98 o
  -5   0  16        2.25        2.82      0.83 o
  -4   0  16        0.60        1.69      0.57 o
  -3   0  16       12.82       14.63      1.43 o
  -2   0  16       27.06       21.06      1.49 o
  -1   0  16        3.75        2.38      0.87 o
   0   0  16      104.18       91.52      3.12 o
   1   0  16       15.83       14.27      1.37 o
   2   0  16       61.48       58.58      2.48 o
   3   0  16       16.87       14.34      1.43 o
   4   0  16        2.01        0.28      0.81 o
   5   0  16        2.83        2.80      1.14 o
  -6   1  16        1.08        2.08      0.75 o
  -5   1  16        5.89        5.66      0.76 o
  -4   1  16        0.33        0.58      0.73 o
  -3   1  16        1.04       -0.46      0.80 o
  -2   1  16       29.65       30.01      1.86 o
  -1   1  16      142.62      141.94      4.25 o
   0   1  16        4.72        2.39      1.06 o
   1   1  16      122.16      105.95      3.50 o
   2   1  16       36.80       32.68      2.03 o
   3   1  16        0.45       -0.41      0.70 o
   4   1  16        6.22        9.66      1.05 o
  -6   2  16        0.99        1.18      0.75 o
  -5   2  16        4.70        3.66      0.69 o
  -4   2  16        0.97        0.64      0.61 o
  -3   2  16        0.06        0.09      0.87 o
  -2   2  16       30.64       29.55      1.93 o
  -1   2  16       11.83        9.04      1.25 o
   0   2  16       10.51       10.70      0.73 o
   1   2  16       90.47       81.95      2.99 o
   2   2  16        0.65       -0.43      0.80 o
   3   2  16        1.24        0.65      0.67 o
   4   2  16        3.90        5.32      0.83 o
  -6   3  16        2.71        2.99      1.76 o
  -5   3  16        2.75        2.05      0.69 o
  -4   3  16        0.79        0.36      0.93 o
  -3   3  16        9.40        6.89      1.18 o
  -2   3  16        7.57        9.90      1.30 o
  -1   3  16       47.90       39.59      2.18 o
   0   3  16        1.19        1.01      0.46 o
   1   3  16        0.70       -0.09      1.50 o
   2   3  16        0.41        1.16      0.74 o
   3   3  16       70.67       66.06      2.37 o
  -5   4  16       25.61       27.91      1.26 o
  -4   4  16       16.59       19.81      1.68 o
  -3   4  16        2.96        4.05      1.12 o
  -2   4  16        0.80        3.02      1.05 o
  -1   4  16        5.87        4.54      1.76 o
   0   4  16        1.00       -0.11      0.60 o
   1   4  16        1.16        1.15      0.84 o
   2   4  16        4.68        3.23      1.01 o
  -4   5  16        5.11        7.97      1.43 o
  -3   5  16        0.16        1.51      1.05 o
  -2   5  16        0.04        0.78      1.05 o
  -1   5  16        3.33        2.48      1.10 o
   0   5  16        5.80        4.84      0.66 o
   1   5  16       16.38       18.84      1.47 o
  -3   6  16        2.65        1.79      1.18 o
  -2   6  16        0.46        1.14      1.12 o
  -1   6  16        3.64        4.14      0.73 o
   0   6  16       39.32       49.79      1.60 o
   0 -13  17        0.07        0.97      1.12 o
   1 -13  17        0.69       -0.58      0.88 o
   2 -13  17        0.96        1.32      1.12 o
  -2 -12  17        4.96        5.96      1.30 o
  -1 -12  17       28.03       28.81      2.05 o
   0 -12  17       32.86       31.27      1.81 o
   1 -12  17        9.83       10.21      1.12 o
   2 -12  17        5.14        2.91      1.58 o
   3 -12  17        0.16        1.43      1.10 o
  -3 -11  17        1.49        0.13      1.18 o
  -2 -11  17        1.05        1.19      1.05 o
  -1 -11  17       32.45       30.46      2.03 o
   0 -11  17       22.44       23.96      2.78 o
   1 -11  17        2.05        2.11      0.83 o
   2 -11  17        3.40        5.38      1.24 o
   3 -11  17       15.34       18.48      1.76 o
   4 -11  17        0.15        1.33      1.18 o
  -3 -10  17        5.54        7.39      1.67 o
  -2 -10  17       19.14       20.02      1.73 o
  -1 -10  17       70.07       77.83      2.39 o
   0 -10  17       36.89       34.65      1.62 o
   1 -10  17        0.74        1.03      0.74 o
   2 -10  17        0.41        0.41      0.71 o
   3 -10  17       26.74       31.52      2.05 o
   4 -10  17        1.72        1.49      1.67 o
   5 -10  17       12.16       12.50      2.11 o
  -4  -9  17        0.00       -0.84      1.24 o
  -3  -9  17        1.22        1.42      1.67 o
  -2  -9  17        9.65        7.17      1.23 o
  -1  -9  17      116.75      124.11      3.05 o
   0  -9  17        4.65        1.85      0.74 o
   1  -9  17        0.11       -0.30      0.67 o
   2  -9  17        4.16        5.80      0.88 o
   3  -9  17       11.24       10.96      1.37 o
   4  -9  17        5.06        3.70      1.25 o
   5  -9  17        1.04        1.98      1.05 o
  -4  -8  17        0.12       -0.25      0.66 o
  -3  -8  17       13.57       14.89      1.43 o
  -2  -8  17        2.91        5.18      0.89 o
  -1  -8  17       79.31       86.16      2.08 o
   0  -8  17        0.02       -0.13      0.67 o
   1  -8  17        3.83        3.56      0.77 o
   2  -8  17        0.24       -0.09      0.69 o
   3  -8  17        0.10        1.27      0.93 o
   4  -8  17        2.32        2.20      1.00 o
   5  -8  17        3.70        5.99      1.76 o
  -5  -7  17        0.01       -0.52      0.67 o
  -4  -7  17        2.29        3.18      0.77 o
  -3  -7  17        1.31        0.56      0.97 o
  -2  -7  17       43.09       47.37      1.50 o
  -1  -7  17        0.31        0.09      0.62 o
   0  -7  17        0.22       -0.61      0.61 o
   1  -7  17        3.93        4.54      0.71 o
   2  -7  17       13.00       10.82      0.98 o
   3  -7  17        3.46        3.08      1.00 o
   4  -7  17        0.97        1.12      0.93 o
   5  -7  17        0.21        1.41      1.41 o
  -5  -6  17        4.83        4.97      1.06 o
  -4  -6  17        0.20        0.20      0.62 o
  -3  -6  17       57.83       57.92      2.09 o
  -2  -6  17        0.58        0.02      0.66 o
  -1  -6  17      304.37      315.53      5.26 o
   0  -6  17      122.17      128.81      2.73 o
   1  -6  17      139.33      132.71      2.75 o
   2  -6  17       21.37       20.86      1.47 o
   3  -6  17        0.43       -0.51      0.67 o
   4  -6  17        0.06       -0.53      1.23 o
   5  -6  17        0.76        0.70      1.41 o
  -5  -5  17        7.21       10.04      1.20 o
  -4  -5  17       22.02       22.54      1.47 o
  -3  -5  17        0.00        2.26      1.05 o
  -2  -5  17       48.67       53.19      1.61 o
  -1  -5  17        4.38        6.93      0.81 o
   0  -5  17      123.08      121.37      2.57 o
   1  -5  17        1.63        0.84      0.61 o
   2  -5  17        0.61        0.58      0.57 o
   3  -5  17        0.72        0.67      0.85 o
   4  -5  17        3.27        6.34      1.58 o
   5  -5  17        4.00        6.87      1.58 o
  -6  -4  17        0.30       -0.91      0.91 o
  -5  -4  17       15.40       14.24      1.20 o
  -4  -4  17        1.77        1.95      0.69 o
  -3  -4  17       85.36       95.92      3.30 o
  -2  -4  17      389.62      390.85      9.17 o
  -1  -4  17        3.86        3.61      1.12 o
   0  -4  17        0.49        0.23      0.59 o
   1  -4  17       66.79       65.15      3.46 o
   2  -4  17       17.43       14.83      0.92 o
   3  -4  17       12.45       13.76      1.07 o
   4  -4  17        8.35        8.80      1.58 o
   5  -4  17       15.57       25.01      2.64 o
  -6  -3  17        2.42        2.73      0.91 o
  -5  -3  17        0.22        0.11      0.75 o
  -4  -3  17        6.28        5.08      0.79 o
  -3  -3  17       94.65       89.74      3.24 o
  -2  -3  17       53.91       63.11      2.62 o
  -1  -3  17        0.37       -0.93      0.93 o
   0  -3  17       27.85       22.88      1.55 o
   1  -3  17      178.13      158.26      3.64 o
   2  -3  17        6.69        6.02      0.88 o
   3  -3  17        1.23        1.23      0.71 o
   4  -3  17        5.86        6.04      1.18 o
   5  -3  17        8.24        8.80      1.76 o
  -6  -2  17        3.11        4.41      1.04 o
  -5  -2  17       15.56       16.20      1.04 o
  -4  -2  17       88.31       99.70      2.44 o
  -3  -2  17        9.29        5.56      1.25 o
  -2  -2  17        9.01        5.70      1.12 o
  -1  -2  17        8.86        6.58      1.23 o
   0  -2  17       16.55       14.71      1.37 o
   1  -2  17       29.09       29.67      1.42 o
   2  -2  17        0.99        0.94      0.86 o
   3  -2  17        1.34        1.76      0.70 o
   4  -2  17        3.04        5.26      1.10 o
   5  -2  17       12.58       16.73      2.11 o
  -6  -1  17        0.45        0.53      0.91 o
  -5  -1  17        0.25        0.62      0.68 o
  -4  -1  17        0.09        0.31      0.59 o
  -3  -1  17        0.01        0.88      1.00 o
  -2  -1  17        0.25       -0.44      0.87 o
  -1  -1  17        0.13       -0.80      0.80 o
   0  -1  17        9.55        7.86      1.12 o
   1  -1  17        0.51       -0.56      0.80 o
   2  -1  17        7.72        5.08      0.84 o
   3  -1  17        2.36        1.68      0.74 o
   4  -1  17        0.29        0.24      0.93 o
  -6   0  17        1.53        1.62      0.75 o
  -5   0  17        0.07       -0.02      0.57 o
  -4   0  17       13.26       13.73      1.00 o
  -3   0  17        0.55        1.34      0.97 o
  -2   0  17       37.87       38.53      3.35 o
  -1   0  17       26.99       27.54      1.74 o
   0   0  17        3.56        3.08      1.00 o
   1   0  17       15.16       12.50      3.61 o
   2   0  17        1.15        3.74      0.77 o
   3   0  17        0.33       -0.14      0.67 o
   4   0  17        0.82        1.75      0.84 o
  -5   1  17        3.69        2.51      0.71 o
  -4   1  17        0.16        0.50      0.93 o
  -3   1  17       14.31       11.44      1.35 o
  -2   1  17       26.14       21.04      1.68 o
  -1   1  17       45.70       45.25      2.24 o
   0   1  17       43.48       46.14      2.30 o
   1   1  17        5.98        4.01      1.05 o
   2   1  17        1.29        1.15      0.93 o
   3   1  17        5.03        5.87      0.95 o
  -5   2  17       11.85       12.26      0.87 o
  -4   2  17        6.25        5.19      1.25 o
  -3   2  17        5.95        4.57      1.18 o
  -2   2  17       21.60       20.96      2.82 o
  -1   2  17        8.85       12.67      1.43 o
   0   2  17       22.05       14.31      2.99 o
   1   2  17        4.18        1.43      0.97 o
   2   2  17        0.03       -0.87      0.87 o
   3   2  17        1.03        1.38      0.84 o
  -5   3  17        5.63        5.35      0.74 o
  -4   3  17       12.18       10.75      2.20 o
  -3   3  17        1.42        1.30      1.76 o
  -2   3  17        9.47       12.06      3.61 o
  -1   3  17       11.34       15.84      1.49 o
   0   3  17        0.00       -0.01      0.46 o
   1   3  17        1.24        2.07      1.05 o
   2   3  17       13.92       13.23      2.29 o
  -4   4  17        3.13        3.78      1.18 o
  -3   4  17        0.00        0.40      1.05 o
  -2   4  17       12.82        9.94      1.43 o
  -1   4  17        0.26       -0.53      1.00 o
   0   4  17       14.25       14.65      1.11 o
   1   4  17        0.00        0.11      1.06 o
  -3   5  17        0.15       -0.42      1.23 o
  -2   5  17        0.14       -0.93      0.93 o
  -1   5  17        9.03       11.79      1.55 o
   0   5  17       24.59       26.98      1.92 o
  -1 -12  18       29.74       28.75      2.47 o
   0 -12  18        3.43        4.84      1.01 o
   1 -12  18        3.70        3.09      0.95 o
   2 -12  18        0.11        1.49      1.10 o
  -2 -11  18        1.26       -0.02      1.10 o
  -1 -11  18        0.91       -0.41      1.05 o
   0 -11  18       19.54       18.35      1.31 o
   1 -11  18        4.70        3.76      0.88 o
   2 -11  18        4.93        7.10      2.82 o
   3 -11  18        0.01        2.55      1.12 o
  -3 -10  18        4.52        2.54      1.23 o
  -2 -10  18       18.01       16.12      1.85 o
  -1 -10  18       18.56       22.80      1.40 o
   0 -10  18        0.53        0.88      1.24 o
   1 -10  18        0.00       -0.28      0.70 o
   2 -10  18        2.03        4.05      1.12 o
   3 -10  18        3.23        5.04      1.24 o
   4 -10  18       50.69       58.68      3.88 o
  -3  -9  18        4.32        2.18      1.41 o
  -2  -9  18       42.46       47.91      2.41 o
  -1  -9  18       32.82       31.83      1.54 o
   0  -9  18        4.69        4.60      0.96 o
   1  -9  18       47.81       57.87      2.03 o
   2  -9  18        1.76        2.05      0.81 o
   3  -9  18        0.27        0.15      1.67 o
   4  -9  18       28.88       38.21      2.37 o
  -4  -8  18        1.98        3.09      1.27 o
  -3  -8  18        5.00        3.69      1.14 o
  -2  -8  18       92.86       96.05      2.30 o
  -1  -8  18       17.94       15.78      1.03 o
   0  -8  18        5.52        5.29      0.84 o
   1  -8  18        0.24       -0.23      0.61 o
   2  -8  18       14.00       16.00      1.54 o
   3  -8  18       27.47       28.69      1.93 o
   4  -8  18       47.43       48.58      2.37 o
  -4  -7  18        0.00       -0.20      0.73 o
  -3  -7  18        0.64        2.02      1.01 o
  -2  -7  18       12.36       14.79      0.96 o
  -1  -7  18       15.87       13.49      1.00 o
   0  -7  18        6.81        3.95      0.71 o
   1  -7  18       24.63       21.87      1.12 o
   2  -7  18       92.40       97.80      2.61 o
   3  -7  18        3.58        3.13      1.05 o
   4  -7  18       28.12       36.70      4.76 o
   5  -7  18        6.49        6.87      1.76 o
  -5  -6  18        5.55        7.51      1.17 o
  -4  -6  18        0.90        1.32      1.06 o
  -3  -6  18      107.65       99.69      3.58 o
  -2  -6  18        5.32        7.18      0.82 o
  -1  -6  18      210.49      208.77      3.84 o
   0  -6  18       15.53       18.41      1.01 o
   1  -6  18       21.40       23.28      1.17 o
   2  -6  18        0.04        1.14      0.64 o
   3  -6  18        0.00       -0.75      0.75 o
   4  -6  18        1.91        2.82      1.41 o
   5  -6  18       23.23       30.12      2.82 o
  -5  -5  18        8.50       10.69      2.11 o
  -4  -5  18       25.53       25.83      1.49 o
  -3  -5  18      121.35      129.24      3.25 o
  -2  -5  18      210.88      209.28      4.56 o
  -1  -5  18       88.39       92.54      2.60 o
   0  -5  18        0.03       -0.29      0.57 o
   1  -5  18        0.34        0.00      0.57 o
   2  -5  18       99.92       98.76      2.36 o
   3  -5  18        8.57        9.73      1.09 o
   4  -5  18        6.50        7.22      1.58 o
   5  -5  18       31.17       40.87      3.35 o
  -5  -4  18       12.36       11.03      1.30 o
  -4  -4  18       21.64       25.62      1.26 o
  -3  -4  18      149.95      157.97      4.68 o
  -2  -4  18        6.65        9.08      1.37 o
  -1  -4  18        9.36        8.34      1.43 o
   0  -4  18        6.12        6.08      0.90 o
   1  -4  18        9.48       10.58      1.02 o
   2  -4  18       38.00       43.45      1.76 o
   3  -4  18       45.69       46.98      1.83 o
   4  -4  18       55.31       69.62      3.88 o
  -5  -3  18       70.31       80.39      3.00 o
  -4  -3  18        9.89       13.85      0.97 o
  -3  -3  18       15.93       13.79      1.48 o
  -2  -3  18       29.99       31.70      2.29 o
  -1  -3  18       22.68       21.55      2.29 o
   0  -3  18       34.49       32.31      1.49 o
   1  -3  18        7.32        8.86      0.95 o
   2  -3  18       33.81       28.48      1.49 o
   3  -3  18        5.47        8.64      0.97 o
   4  -3  18       13.00       17.05      2.03 o
  -5  -2  18        1.20        0.16      0.71 o
  -4  -2  18       47.99       46.42      2.44 o
  -3  -2  18        0.01       -0.07      1.76 o
  -2  -2  18       20.10       19.48      1.62 o
  -1  -2  18       31.45       32.67      1.99 o
   0  -2  18       22.57       21.41      1.62 o
   1  -2  18       10.17       11.23      1.03 o
   2  -2  18       13.01       15.64      1.18 o
   3  -2  18       96.20      111.13      3.08 o
   4  -2  18        0.14       -0.02      0.93 o
  -5  -1  18        5.23        6.35      0.82 o
  -4  -1  18       18.14       20.94      1.73 o
  -3  -1  18        3.18        3.96      1.12 o
  -2  -1  18       14.50       16.36      1.58 o
  -1  -1  18       24.18       19.94      2.55 o
   0  -1  18        0.98        1.23      0.87 o
   1  -1  18       31.46       30.98      1.93 o
   2  -1  18       10.49        6.19      0.97 o
   3  -1  18        0.00       -0.46      0.74 o
   4  -1  18       11.83       16.57      1.25 o
  -5   0  18        8.62        9.75      0.89 o
  -4   0  18        3.07        4.42      1.18 o
  -3   0  18       32.91       32.87      2.11 o
  -2   0  18        4.42        2.34      1.05 o
  -1   0  18       46.14       44.68      2.24 o
   0   0  18        2.81        0.54      1.14 o
   1   0  18        1.00        0.03      1.06 o
   2   0  18        6.04        6.15      0.95 o
   3   0  18       25.29       22.21      1.39 o
  -5   1  18        7.84        9.07      0.86 o
  -4   1  18       46.71       51.38      2.49 o
  -3   1  18       22.39       24.29      1.80 o
  -2   1  18        3.58        5.14      1.18 o
  -1   1  18       37.34       34.67      2.11 o
   0   1  18        0.88        0.72      1.14 o
   1   1  18        0.21        0.44      1.00 o
   2   1  18       14.98       21.71      1.68 o
   3   1  18       22.84       20.25      1.42 o
  -4   2  18        0.02        0.41      1.06 o
  -3   2  18       44.30       40.39      2.30 o
  -2   2  18       14.99       17.34      1.68 o
  -1   2  18       57.43       53.33      5.20 o
   0   2  18        2.05        4.23      1.12 o
   1   2  18       31.14       26.65      1.93 o
   2   2  18       13.60       15.98      1.62 o
  -4   3  18        0.60        0.70      1.12 o
  -3   3  18        6.77        6.83      1.30 o
  -2   3  18        5.15        8.15      1.30 o
  -1   3  18        0.33        1.06      1.50 o
   0   3  18        0.05       -0.83      0.93 o
   1   3  18       32.24       31.35      2.38 o
  -3   4  18        5.23        4.58      1.76 o
  -2   4  18        1.31        2.98      1.30 o
  -1   4  18       10.25       10.20      1.43 o
   0   4  18        5.12        8.64      1.35 o
  -1 -11  19        0.83       -0.27      1.10 o
   0 -11  19        0.40        0.67      1.00 o
   1 -11  19        0.01       -0.22      0.84 o
   2 -11  19        1.87        4.18      1.23 o
  -2 -10  19        1.30        1.70      1.14 o
  -1 -10  19        5.82        7.43      1.01 o
   0 -10  19        0.01        0.53      0.81 o
   1 -10  19        1.75        2.67      0.84 o
   2 -10  19        2.21        2.55      1.12 o
   3 -10  19       13.40       12.25      1.55 o
  -3  -9  19        5.95        5.02      1.50 o
  -2  -9  19        0.97        1.56      1.01 o
  -1  -9  19       37.01       33.56      1.65 o
   0  -9  19        0.98        3.15      0.84 o
   1  -9  19        5.96        6.86      0.95 o
   2  -9  19        1.03        1.88      0.81 o
   3  -9  19       17.95       21.38      1.80 o
  -3  -8  19        2.18        0.47      1.10 o
  -2  -8  19        6.18        5.87      0.85 o
  -1  -8  19        3.28        2.06      0.71 o
   0  -8  19        0.69        1.33      0.74 o
   1  -8  19        1.13        1.76      0.81 o
   2  -8  19        0.45        0.48      1.19 o
   3  -8  19        0.01        1.06      1.00 o
   4  -8  19        2.89        2.55      1.12 o
  -4  -7  19       16.89       19.72      2.82 o
  -3  -7  19        3.97        2.46      1.76 o
  -2  -7  19       13.53       10.46      0.92 o
  -1  -7  19        8.87        9.27      0.86 o
   0  -7  19        9.52       10.61      0.92 o
   1  -7  19       12.41       14.42      0.99 o
   2  -7  19        5.34        4.80      0.88 o
   3  -7  19        8.77       12.70      1.37 o
   4  -7  19        1.39        4.40      1.76 o
  -4  -6  19        0.17        1.94      1.94 o
  -3  -6  19       29.53       25.81      1.48 o
  -2  -6  19       18.51       20.77      1.35 o
  -1  -6  19        6.80        5.29      0.90 o
   0  -6  19       45.16       47.13      1.80 o
   1  -6  19       13.12       13.50      0.94 o
   2  -6  19        0.01        0.43      0.61 o
   3  -6  19        0.35        1.49      1.41 o
   4  -6  19       11.19       16.02      2.11 o
  -4  -5  19       13.60       12.86      2.47 o
  -3  -5  19        4.73        7.32      1.18 o
  -2  -5  19       24.18       21.46      1.34 o
  -1  -5  19       10.46        8.81      0.98 o
   0  -5  19        8.88        9.50      1.05 o
   1  -5  19        0.50        2.11      0.74 o
   2  -5  19        0.75        0.43      0.77 o
   3  -5  19        0.55       -0.01      0.76 o
   4  -5  19        1.04        1.76      1.41 o
  -4  -4  19       86.77       92.59      4.76 o
  -3  -4  19       25.88       27.50      1.99 o
  -2  -4  19        1.44        3.46      1.32 o
  -1  -4  19        1.48        0.49      0.74 o
   0  -4  19        5.66        3.36      0.81 o
   1  -4  19        0.06        0.88      0.81 o
   2  -4  19        6.70        6.74      1.09 o
   3  -4  19        2.50        3.13      0.90 o
   4  -4  19       25.08       36.11      3.17 o
  -4  -3  19        6.42        6.64      1.35 o
  -3  -3  19        0.16        0.00      1.05 o
  -2  -3  19        0.92        1.47      1.06 o
  -1  -3  19        5.68        5.01      1.67 o
   0  -3  19        1.15        1.58      0.74 o
   1  -3  19        1.96        0.23      0.71 o
   2  -3  19        0.00        0.32      0.70 o
   3  -3  19        0.62        0.42      0.80 o
  -4  -2  19        2.26        1.35      1.10 o
  -3  -2  19        1.73        1.01      1.05 o
  -2  -2  19        9.88       13.10      1.43 o
  -1  -2  19        0.20        0.35      0.87 o
   0  -2  19       19.83       19.24      1.49 o
   1  -2  19        0.59        0.62      0.72 o
   2  -2  19        1.98        2.63      0.88 o
   3  -2  19        1.71        3.95      0.88 o
  -4  -1  19        0.38        0.74      1.05 o
  -3  -1  19        0.25       -0.45      0.97 o
  -2  -1  19        5.76        5.31      1.12 o
  -1  -1  19        3.10        8.54      1.24 o
   0  -1  19        8.58        8.53      1.30 o
   1  -1  19        3.32        1.23      1.00 o
   2  -1  19        2.02        1.77      0.88 o
   3  -1  19        3.70        3.70      0.95 o
  -4   0  19        4.44        5.78      1.30 o
  -3   0  19        1.76        1.94      1.12 o
  -2   0  19        1.18        0.53      1.00 o
  -1   0  19        1.13        3.79      1.12 o
   0   0  19       14.90       18.17      1.94 o
   1   0  19        1.82        3.64      1.18 o
   2   0  19        0.90        1.31      0.88 o
  -4   1  19       12.53       11.97      1.55 o
  -3   1  19        1.63        2.02      1.58 o
  -2   1  19       18.17       16.52      1.62 o
  -1   1  19        5.71        5.39      1.18 o
   0   1  19        9.88       10.90      1.43 o
   1   1  19        1.05        0.71      1.05 o
   2   1  19        0.03       -0.74      0.74 o
  -3   2  19        4.98        5.76      1.30 o
  -2   2  19        0.11        2.13      1.10 o
  -1   2  19        0.34        1.06      1.12 o
   0   2  19        8.75        9.16      1.43 o
   1   2  19        1.78        1.93      1.18 o
  -1 -10  20        1.72        3.50      1.08 o
   0 -10  20        3.92        4.60      0.99 o
   1 -10  20        0.16        0.35      0.83 o
  -2  -9  20       19.27       19.01      1.73 o
  -1  -9  20       10.45       10.83      1.12 o
   0  -9  20        6.55        6.62      0.98 o
   1  -9  20        8.03        9.78      1.05 o
   2  -9  20       42.92       46.60      2.49 o
  -2  -8  20        9.28        8.05      1.07 o
  -1  -8  20        0.43        0.50      0.67 o
   0  -8  20        1.49        1.47      0.81 o
   1  -8  20        0.88        1.29      0.81 o
   2  -8  20       13.20       26.18      1.56 o
   3  -8  20        8.20        7.22      1.37 o
  -3  -7  20       11.98       10.21      2.11 o
  -2  -7  20        0.11       -0.56      0.80 o
  -1  -7  20        5.68        6.73      0.97 o
   0  -7  20        2.19        3.77      1.02 o
   1  -7  20        0.79        0.75      0.67 o
   2  -7  20       51.00       52.03      2.00 o
   3  -7  20        8.80        9.15      1.43 o
  -3  -6  20       40.57       42.94      1.91 o
  -2  -6  20        1.63       -0.30      0.80 o
  -1  -6  20        0.20        0.18      0.81 o
   0  -6  20        2.75        3.23      0.91 o
   1  -6  20        0.75        0.38      0.92 o
   2  -6  20        0.58        1.93      0.84 o
   3  -6  20       44.98       49.87      3.52 o
  -3  -5  20       21.35       17.69      1.34 o
  -2  -5  20        0.00        0.59      0.81 o
  -1  -5  20        0.26        0.59      0.74 o
   0  -5  20       26.85       26.99      1.52 o
   1  -5  20        4.94        4.83      0.95 o
   2  -5  20       12.45       19.04      1.31 o
   3  -5  20       69.64       80.27      3.23 o
  -4  -4  20       41.85       51.59      2.68 o
  -3  -4  20       22.18       21.89      1.80 o
  -2  -4  20        0.70        1.07      0.93 o
  -1  -4  20        5.25        6.36      1.02 o
   0  -4  20       64.06       66.41      2.27 o
   1  -4  20       40.55       40.62      1.86 o
   2  -4  20       93.02       92.67      2.78 o
   3  -4  20       49.56       58.21      2.23 o
  -4  -3  20        0.12       -0.47      1.10 o
  -3  -3  20        0.50        0.19      1.05 o
  -2  -3  20       14.02       18.05      1.62 o
  -1  -3  20        8.43        8.32      1.76 o
   0  -3  20        1.46        2.42      1.21 o
   1  -3  20       43.01       48.20      2.00 o
   2  -3  20       12.19       19.91      1.35 o
  -3  -2  20        0.02       -0.97      0.97 o
  -2  -2  20       22.50       21.48      1.80 o
  -1  -2  20        2.70        4.49      2.64 o
   0  -2  20       17.97       22.88      1.74 o
   1  -2  20       33.59       46.68      1.99 o
   2  -2  20        4.07        3.88      0.97 o
  -3  -1  20       34.44       35.84      2.30 o
  -2  -1  20       18.78       17.77      1.68 o
  -1  -1  20        0.00        0.07      0.93 o
   0  -1  20        3.28        3.79      1.12 o
   1  -1  20        1.71        0.70      0.84 o
   2  -1  20        0.06       -0.56      0.84 o
  -3   0  20       10.95        8.51      2.82 o
  -2   0  20        0.04        0.09      1.00 o
  -1   0  20        1.82        0.97      1.00 o
   0   0  20        0.00        0.09      1.12 o
   1   0  20       16.90       15.27      1.62 o
  -2   1  20        1.30        4.40      1.24 o
  -1   1  20        6.41        6.04      2.11 o
   0   1  20        0.53        0.88      1.05 o
  -1  -8  21        0.47        1.88      0.95 o
   0  -8  21        6.90       11.35      1.56 o
   1  -8  21       25.25       22.55      1.46 o
  -2  -7  21        0.20        0.43      0.85 o
  -1  -7  21        1.05        0.78      1.06 o
   0  -7  21        0.01       -0.14      0.77 o
   1  -7  21        0.06        0.77      0.88 o
  -2  -6  21        0.37        1.14      0.84 o
  -1  -6  21        0.59        0.79      0.84 o
   0  -6  21        1.97        2.93      0.88 o
   1  -6  21        3.08        2.95      0.98 o
   2  -6  21        0.29        0.32      0.88 o
  -2  -5  21        0.07       -0.32      0.77 o
  -1  -5  21        1.61        1.32      1.31 o
   0  -5  21        0.22        0.56      0.84 o
   1  -5  21        1.27        1.70      0.91 o
   2  -5  21        2.50        2.11      0.91 o
  -2  -4  21        1.61        0.18      0.84 o
  -1  -4  21        5.68        8.62      1.20 o
   0  -4  21       39.66       48.72      2.00 o
   1  -4  21        1.36        2.32      0.95 o
  -2  -3  21        0.83        2.29      1.12 o
  -1  -3  21        2.24        3.57      1.18 o
   0  -3  21        0.79        2.16      0.90 o
   1  -3  21        2.64        3.58      0.95 o
  -2  -2  21       40.76       53.03      2.74 o
  -1  -2  21       26.34       29.68      2.05 o
   0  -2  21        0.86        0.43      0.80 o
  -1  -1  21        3.30        2.78      1.18 o
 
